# Supplementary material for: 4-(4-Chloro­phen­yl)piperidin-4-ol
Source: Acta Crystallogr Sect E Struct Rep Online. 2010 Feb 6;66(Pt 3):o562. doi: 10.1107/S1600536810004216 (PMC2983646; doi:10.1107/S1600536810004216)
Supplement: Supplementary file 2 [file e-66-0o562-Isup2.hkl]

#
# h,k,l, Fc-squared, Fo-squared, sigma(Fo-squared) and status flag
#
data_I
_shelx_title ' 102a in P2(1)/c'
_shelx_refln_list_code          4
_shelx_F_calc_maximum       67.11
_exptl_crystal_F_000       448.00
_reflns_d_resolution_high  0.7970
 
loop_
 _symmetry_equiv_pos_as_xyz
 'x, y, z'
 '-x, y+1/2, -z+1/2'
 '-x, -y, -z'
 'x, -y-1/2, z-1/2'
 
_cell_length_a    11.3706
_cell_length_b     9.5204
_cell_length_c    10.6164
_cell_angle_alpha  90.000
_cell_angle_beta  108.458
_cell_angle_gamma  90.000
 
_shelx_F_squared_multiplier     1.000
 
loop_
 _refln_index_h
 _refln_index_k
 _refln_index_l
 _refln_F_squared_calc
 _refln_F_squared_meas
 _refln_F_squared_sigma
 _refln_observed_status
   1   0   0      284.93      252.93      0.93 o
   2   0   0      249.19      234.00      1.28 o
   3   0   0      471.66      425.64      2.20 o
   4   0   0      733.29      708.85      3.29 o
   5   0   0      930.90      865.09      4.25 o
   6   0   0        5.25        7.24      0.48 o
   7   0   0      373.81      378.54      3.51 o
   8   0   0      153.49      158.13      3.62 o
   9   0   0       62.15       57.93      1.24 o
  10   0   0       14.86       14.02      0.46 o
  11   0   0       18.08       17.01      0.48 o
  12   0   0      111.78      109.16      1.45 o
  13   0   0      100.33       86.60      0.99 o
   1   1   0      256.16      246.77      2.50 o
   3   1   0       34.41       40.10      0.47 o
   4   1   0      426.47      430.26      1.75 o
   5   1   0       24.68       28.31      0.74 o
   6   1   0        0.81        0.80      0.24 o
   7   1   0      128.46      127.04      3.53 o
   8   1   0        0.40        0.28      0.26 o
   9   1   0       34.71       35.41      0.55 o
  10   1   0        0.77        0.61      0.19 o
  11   1   0      255.88      258.16      1.76 o
  12   1   0       29.52       29.40      0.50 o
  13   1   0        3.65        2.74      0.25 o
   0   2   0      396.19      394.38      1.27 o
   1   2   0       22.63       27.39      0.23 o
   2   2   0      724.22      754.06      9.89 o
   3   2   0      714.46      720.82      4.97 o
   4   2   0       27.82       42.81      1.47 o
   5   2   0       57.86       63.83      0.84 o
   6   2   0        0.06        0.16      0.16 o
   7   2   0       84.54       84.19      1.80 o
   8   2   0       69.45       72.16      1.37 o
   9   2   0       66.24       69.67      1.45 o
  10   2   0       67.14       66.34      1.44 o
  11   2   0        4.11        4.30      0.38 o
  12   2   0        2.02        1.68      0.21 o
  13   2   0        0.48        0.35      0.16 o
   1   3   0      174.15      162.41      0.81 o
   2   3   0     2384.93     2296.99     13.55 o
   3   3   0     1716.24     1692.94      5.41 o
   4   3   0      653.65      651.17      2.26 o
   5   3   0      643.90      724.65      4.63 o
   6   3   0      197.71      213.48      2.75 o
   7   3   0       31.79       33.05      1.20 o
   8   3   0      269.50      296.27      2.86 o
   9   3   0      186.41      195.52      2.47 o
  10   3   0        6.53        7.55      0.50 o
  11   3   0        6.19        6.35      0.27 o
  12   3   0       20.46       21.43      0.63 o
  13   3   0        6.42        5.68      0.25 o
   0   4   0     2384.71     2151.54     15.03 o
   1   4   0        4.57        3.99      0.13 o
   2   4   0     3848.00     3720.89     28.52 o
   3   4   0     3611.47     3548.61     28.57 o
   4   4   0       92.13      134.35      2.00 o
   5   4   0      607.78      619.81      4.56 o
   6   4   0      213.18      212.58      2.90 o
   7   4   0      101.47       96.34      1.70 o
   8   4   0        6.50        7.28      0.29 o
   9   4   0      113.21      107.97      2.44 o
  10   4   0       26.43       24.16      0.60 o
  11   4   0        3.90        4.18      0.29 o
  12   4   0        0.09        0.15      0.21 o
   1   5   0      124.65      128.93      1.13 o
   2   5   0      329.53      348.86      1.84 o
   3   5   0       65.19       66.59      0.78 o
   4   5   0       93.86      106.67      1.83 o
   5   5   0      180.46      201.85      2.70 o
   6   5   0        1.88        2.02      0.25 o
   7   5   0        1.08        2.03      0.21 o
   8   5   0        5.74        5.48      0.33 o
   9   5   0       22.33       21.62      0.73 o
  10   5   0        6.21        7.76      0.49 o
  11   5   0        4.93        4.48      0.35 o
  12   5   0        7.87        6.47      0.28 o
   0   6   0        0.56        0.47      0.29 o
   1   6   0        1.48        1.25      0.36 o
   2   6   0        0.99        2.44      0.41 o
   3   6   0       38.16       38.86      1.27 o
   4   6   0       13.06        9.98      0.74 o
   5   6   0       37.49       37.29      0.97 o
   6   6   0        6.53        5.05      0.46 o
   7   6   0        0.17        0.23      0.30 o
   8   6   0        1.34        1.33      0.33 o
   9   6   0        0.06       -0.03      0.19 o
  10   6   0       13.19       11.78      0.54 o
  11   6   0       13.92       13.33      0.40 o
   1   7   0       44.79       47.25      0.64 o
   2   7   0       19.89       18.25      0.45 o
   3   7   0       82.87       81.51      0.96 o
   4   7   0       99.73      106.34      0.89 o
   5   7   0      164.85      155.32      2.49 o
   6   7   0        4.20        6.12      0.49 o
   7   7   0        2.50        3.48      0.42 o
   8   7   0       52.11       57.96      1.17 o
   9   7   0       41.42       39.28      0.84 o
  10   7   0       29.27       28.41      0.53 o
   0   8   0      212.01      213.30      1.61 o
   1   8   0      260.95      260.08      2.23 o
   2   8   0       38.65       37.32      0.58 o
   3   8   0      291.90      270.60      1.75 o
   4   8   0       15.45       16.22      0.37 o
   5   8   0       35.77       40.90      1.66 o
   6   8   0       11.57       12.20      0.64 o
   7   8   0       18.55       15.58      0.68 o
   8   8   0       59.23       58.88      1.07 o
   9   8   0       11.08       10.53      0.41 o
   1   9   0       13.32       13.04      0.37 o
   2   9   0       37.54       36.73      0.50 o
   3   9   0       25.37       24.16      0.40 o
   4   9   0        0.01        0.02      0.17 o
   5   9   0        5.78        4.96      0.32 o
   6   9   0        5.15        5.68      0.38 o
   7   9   0        9.80        9.37      0.31 o
   8   9   0        0.46        0.33      0.21 o
   0  10   0        0.10        0.99      0.23 o
   1  10   0        0.46        0.76      0.18 o
   2  10   0        1.04        1.06      0.22 o
   3  10   0        0.11        0.74      0.32 o
   4  10   0       43.96       46.89      1.98 o
   5  10   0        5.59        4.59      0.27 o
   6  10   0        2.89        4.37      0.21 o
   7  10   0        6.15        5.88      0.29 o
   1  11   0        1.56        2.64      0.22 o
   2  11   0        1.11        1.09      0.27 o
   3  11   0       34.98       35.93      0.72 o
   4  11   0        6.52        6.09      0.30 o
 -13   1   1        0.17        0.07      0.24 o
 -12   1   1        2.35        3.34      0.22 o
 -11   1   1       23.06       22.92      0.45 o
 -10   1   1       98.30      101.45      1.18 o
  -9   1   1       76.19       69.89      0.93 o
  -8   1   1       83.44       81.87      1.90 o
  -7   1   1      575.20      644.15      3.23 o
  -6   1   1      535.46      531.23      2.65 o
  -5   1   1       10.15       10.32      0.35 o
  -4   1   1     2653.61     2502.51     17.93 o
  -2   1   1        4.52        6.46      0.33 o
  -1   1   1      902.06      842.02     10.25 o
   0   1   1      547.32      520.59      3.54 o
   2   1   1       74.10       82.23      0.98 o
   3   1   1       19.87       14.75      0.51 o
   4   1   1      131.57      128.60      1.03 o
   5   1   1       57.52       65.47      1.26 o
   6   1   1       11.97       14.09      0.94 o
   7   1   1      210.34      235.64      1.98 o
   8   1   1        4.37        5.94      0.25 o
   9   1   1        2.28        2.06      0.17 o
  10   1   1      192.02      198.96      1.27 o
  11   1   1       22.97       23.23      0.61 o
  12   1   1        2.03        2.20      0.24 o
  13   1   1        1.35        0.76      0.15 o
 -13   2   1        0.85        0.78      0.24 o
 -12   2   1        0.04        0.27      0.20 o
 -11   2   1       24.69       29.82      0.63 o
 -10   2   1        5.82        8.75      0.57 o
  -9   2   1        0.57        2.24      0.56 o
  -8   2   1       60.28       70.40      1.30 o
  -7   2   1       68.96       61.69      2.33 o
  -6   2   1        7.63       13.74      0.45 o
  -5   2   1      802.06      810.14     11.08 o
  -4   2   1      230.72      197.56      3.54 o
  -3   2   1     3283.71     2964.39     17.38 o
  -1   2   1      529.55      479.01      1.25 o
   0   2   1      148.56      134.26      0.76 o
   1   2   1     1117.41     1008.68     18.69 o
   2   2   1     1204.51     1115.22      7.90 o
   3   2   1     2757.49     2716.91     15.40 o
   4   2   1      122.54      118.87      1.09 o
   5   2   1     1496.49     1474.69      3.90 o
   6   2   1      856.50      917.52      5.69 o
   7   2   1      131.24      138.68      2.40 o
   8   2   1      341.26      355.29      3.10 o
   9   2   1       58.80       57.09      0.90 o
  10   2   1        4.23        3.35      0.31 o
  11   2   1        2.46        2.68      0.21 o
  12   2   1        2.23        1.83      0.18 o
 -13   3   1        9.24        7.99      0.33 o
 -12   3   1       14.50       14.16      0.41 o
 -11   3   1       16.84       14.88      0.71 o
 -10   3   1       38.99       39.47      1.87 o
  -9   3   1      267.34      278.91      1.94 o
  -8   3   1       27.64       26.42      0.86 o
  -7   3   1      199.66      198.82      2.84 o
  -6   3   1      302.57      320.07      3.22 o
  -5   3   1     1719.00     1850.59      4.62 o
  -4   3   1     1447.49     1381.64     12.32 o
  -3   3   1     1588.66     1755.06     21.21 o
  -2   3   1      232.64      248.93      1.78 o
  -1   3   1       59.64       65.11      1.46 o
   0   3   1       30.91       30.27      0.66 o
   1   3   1      773.85      778.14      2.08 o
   2   3   1      910.28      854.89      8.53 o
   3   3   1     1345.44     1407.27      5.26 o
   4   3   1        3.01        2.24      0.31 o
   5   3   1       10.65        9.60      0.43 o
   6   3   1       20.82       21.33      0.96 o
   7   3   1       51.81       51.20      1.17 o
   8   3   1      293.82      315.87      3.57 o
   9   3   1       91.93       96.49      1.09 o
  10   3   1        6.72        7.22      0.36 o
  11   3   1       16.76       14.95      0.43 o
  12   3   1        0.88        1.07      0.22 o
 -13   4   1        1.27        0.92      0.15 o
 -12   4   1       38.13       35.34      0.79 o
 -11   4   1        0.19        0.34      0.21 o
 -10   4   1        0.09        0.01      0.22 o
  -9   4   1       70.19       70.26      1.01 o
  -8   4   1       51.73       52.73      0.94 o
  -7   4   1       50.83       47.18      0.74 o
  -6   4   1      149.23      158.76      2.39 o
  -5   4   1      816.57      852.18      5.01 o
  -4   4   1      185.88      173.39      1.40 o
  -3   4   1     1592.04     1673.81      3.79 o
  -2   4   1       76.20       70.66      0.75 o
  -1   4   1      371.21      401.99      2.26 o
   0   4   1       82.87       87.52      0.44 o
   1   4   1     1281.62     1336.78      3.52 o
   2   4   1        8.29       10.64      0.36 o
   3   4   1       77.04       87.34      1.45 o
   4   4   1      193.76      190.14      2.34 o
   5   4   1       40.90       36.47      1.10 o
   6   4   1       44.90       44.79      1.43 o
   7   4   1      215.91      219.49      1.58 o
   8   4   1       50.24       47.06      0.65 o
   9   4   1       10.08        8.68      0.33 o
  10   4   1       31.02       28.06      0.71 o
  11   4   1        1.98        2.19      0.31 o
  12   4   1        1.28        1.28      0.20 o
 -12   5   1       34.30       32.41      0.65 o
 -11   5   1        7.06        8.38      0.46 o
 -10   5   1       78.48       72.29      1.88 o
  -9   5   1        3.03        3.01      0.23 o
  -8   5   1       67.03       71.81      1.42 o
  -7   5   1      200.85      203.21      1.68 o
  -6   5   1      359.22      371.35      2.10 o
  -5   5   1       14.17       13.44      0.71 o
  -4   5   1      158.38      146.41      1.99 o
  -3   5   1      436.95      438.88      3.06 o
  -2   5   1      210.96      227.27      1.37 o
  -1   5   1     1054.80     1070.90      3.69 o
   0   5   1      186.30      200.72      1.48 o
   1   5   1       30.11       40.90      0.68 o
   2   5   1        2.82        2.46      0.23 o
   3   5   1      196.68      209.98      2.72 o
   4   5   1      116.73      125.82      1.49 o
   5   5   1      153.14      154.29     10.67 o
   6   5   1       20.89       20.01      0.51 o
   7   5   1      200.96      203.42      3.88 o
   8   5   1        1.15        0.70      0.16 o
   9   5   1       23.90       24.52      0.52 o
  10   5   1       36.68       36.86      0.89 o
  11   5   1        7.55        8.64      0.40 o
 -11   6   1        7.32        7.92      0.36 o
 -10   6   1       10.94        9.08      0.32 o
  -9   6   1        2.90        5.12      0.42 o
  -8   6   1        0.33        0.54      0.32 o
  -7   6   1        0.08        0.24      0.23 o
  -6   6   1        5.43        4.50      0.33 o
  -5   6   1      213.58      210.30      2.92 o
  -4   6   1      196.04      177.46      2.86 o
  -3   6   1       13.78        8.68      0.64 o
  -2   6   1      271.12      252.77      2.91 o
  -1   6   1       18.88       17.20      0.75 o
   0   6   1     2510.64     2556.68      5.95 o
   1   6   1      248.81      244.56      7.23 o
   2   6   1      140.82      124.60      1.42 o
   3   6   1      214.11      194.07      1.48 o
   4   6   1       96.38       88.53      0.94 o
   5   6   1      238.51      259.85      2.48 o
   6   6   1      201.86      202.35      2.25 o
   7   6   1       52.86       49.31      0.76 o
   8   6   1      127.65      126.19      1.16 o
   9   6   1       24.18       26.51      0.68 o
  10   6   1        8.79        8.40      0.40 o
 -10   7   1        0.12        0.76      0.22 o
  -9   7   1       31.35       29.43      0.79 o
  -8   7   1        0.13        0.23      0.31 o
  -7   7   1       68.96       90.83      1.60 o
  -6   7   1       37.19       24.05      0.88 o
  -5   7   1        7.77        7.14      0.33 o
  -4   7   1       86.87       90.11      1.50 o
  -3   7   1       30.87       30.41      0.37 o
  -2   7   1     1095.04     1051.13      3.04 o
  -1   7   1      218.27      219.65      1.21 o
   0   7   1        5.13        5.67      0.24 o
   1   7   1      191.28      183.20      1.20 o
   2   7   1       17.72       18.72      0.33 o
   3   7   1       12.29       13.16      0.32 o
   4   7   1       25.32       20.43      0.39 o
   5   7   1        6.30        4.41      0.27 o
   6   7   1       24.10       30.00      0.93 o
   7   7   1        0.29        0.13      0.31 o
   8   7   1        1.84        2.22      0.33 o
   9   7   1        2.07        2.26      0.26 o
 -10   8   1        0.43        0.21      0.13 o
  -9   8   1       14.43       13.54      0.50 o
  -8   8   1       23.74       27.09      0.80 o
  -7   8   1       44.41       38.44      1.02 o
  -6   8   1        9.77        8.40      0.57 o
  -5   8   1        0.56        2.19      0.39 o
  -4   8   1        3.45        5.49      0.71 o
  -3   8   1       68.33       63.34      0.70 o
  -2   8   1        0.37        0.80      0.15 o
  -1   8   1      152.49      150.45      1.03 o
   0   8   1      454.93      439.69      1.45 o
   1   8   1      215.29      225.24      1.23 o
   2   8   1       91.43       93.24      1.01 o
   3   8   1        0.08        0.09      0.15 o
   4   8   1       11.37        5.38      0.31 o
   5   8   1       23.14       17.08      0.46 o
   6   8   1        6.53        6.66      0.61 o
   7   8   1        0.00        0.21      0.31 o
   8   8   1        2.08        2.15      0.30 o
   9   8   1       36.93       39.07      0.61 o
  -9   9   1       10.32       12.22      0.34 o
  -8   9   1       17.62       17.36      1.59 o
  -7   9   1       41.82       36.83      0.99 o
  -6   9   1       42.26       47.06      1.09 o
  -5   9   1       48.96       52.58      1.17 o
  -4   9   1       29.92       36.26      0.97 o
  -3   9   1       31.78       37.74      0.69 o
  -2   9   1        0.24        0.58      0.16 o
  -1   9   1       81.94       83.43      0.73 o
   0   9   1        2.83        3.52      0.21 o
   1   9   1        1.97        2.99      0.24 o
   2   9   1        5.85        7.51      0.25 o
   3   9   1        6.49        5.88      0.23 o
   4   9   1        3.90        4.06      0.22 o
   5   9   1        7.73        8.66      0.67 o
   6   9   1        7.55        8.92      0.32 o
   7   9   1       27.71       28.68      0.69 o
   8   9   1        8.96        8.77      0.33 o
  -7  10   1        4.88        4.38      0.18 o
  -6  10   1        1.36        1.33      0.18 o
  -5  10   1       22.47       20.58      0.47 o
  -4  10   1        3.78        2.44      0.38 o
  -3  10   1       54.10       57.74      1.20 o
  -2  10   1       47.25       50.94      0.62 o
  -1  10   1        9.72        9.51      0.31 o
   0  10   1       59.68       61.87      0.69 o
   1  10   1        0.69        1.29      0.30 o
   2  10   1        1.63        2.90      0.21 o
   3  10   1      119.50      123.01      1.09 o
   4  10   1       32.04       30.20      0.51 o
   5  10   1       28.59       26.73      0.43 o
   6  10   1       29.94       31.77      0.64 o
  -5  11   1       30.84       27.52      0.51 o
  -4  11   1        7.47        7.37      0.36 o
  -3  11   1       30.60       36.11      0.77 o
  -2  11   1       13.56       14.11      0.53 o
  -1  11   1        0.90        0.99      0.26 o
   0  11   1        3.29        3.39      0.22 o
   1  11   1        6.58        6.39      0.50 o
   2  11   1        2.43        3.82      0.30 o
   3  11   1       50.64       47.56      0.73 o
 -13   0   2      382.82      385.67      2.46 o
 -12   0   2       21.22       20.56      0.50 o
 -11   0   2      149.97      151.08      2.01 o
 -10   0   2       87.74       84.91      1.51 o
  -9   0   2       33.99       37.10      0.95 o
  -8   0   2        8.00        7.71      0.61 o
  -7   0   2      154.14      159.85      2.32 o
  -6   0   2      278.25      322.54      2.98 o
  -5   0   2      219.85      215.33      2.20 o
  -4   0   2        0.09       96.21     51.58 o
  -3   0   2      507.83      438.70      1.10 o
  -1   0   2     2594.20     2393.32     34.80 o
   1   0   2     1970.85     1846.67     30.14 o
   2   0   2       15.36       11.66      0.36 o
   3   0   2     3621.61     3392.91     27.65 o
   4   0   2     3783.60     4029.42     35.09 o
   5   0   2       50.32       77.23      1.39 o
   6   0   2      285.30      277.37      2.89 o
   7   0   2       35.97       38.56      1.18 o
   8   0   2      114.91      119.75      2.83 o
   9   0   2      335.38      332.75      9.09 o
  10   0   2       29.64       26.56      0.75 o
  11   0   2       76.30       69.02      1.12 o
  12   0   2       25.71       22.70      0.59 o
 -13   1   2       18.99       21.23      0.57 o
 -12   1   2        5.39        5.88      0.26 o
 -11   1   2      155.81      154.01      1.84 o
 -10   1   2       37.99       38.12      0.73 o
  -9   1   2      232.73      224.62      1.61 o
  -8   1   2      195.34      195.85      1.95 o
  -7   1   2      309.00      294.14      3.69 o
  -6   1   2      390.98      356.92      7.69 o
  -5   1   2       87.37      104.40      1.07 o
  -4   1   2       48.97       47.66      1.33 o
  -3   1   2       54.38       56.61      1.13 o
  -1   1   2       19.71       27.59      0.34 o
   0   1   2     1514.10     1482.91      6.17 o
   1   1   2     1414.63     1391.03      5.49 o
   2   1   2     2610.87     2439.12     12.14 o
   3   1   2      376.51      389.53      4.11 o
   4   1   2      389.73      398.18      1.56 o
   5   1   2      169.11      178.30      1.34 o
   6   1   2        4.57        4.11      0.37 o
   7   1   2       44.00       42.73      0.89 o
   8   1   2       15.34       13.05      0.33 o
   9   1   2       61.91       62.10      0.64 o
  10   1   2       19.01       18.15      0.41 o
  11   1   2       46.95       48.75      0.72 o
  12   1   2        0.36        0.41      0.12 o
 -13   2   2        1.65        1.80      0.18 o
 -12   2   2        0.18        0.24      0.20 o
 -11   2   2        1.18        1.36      0.26 o
 -10   2   2        4.55        5.76      0.34 o
  -9   2   2        0.03       -0.05      0.18 o
  -8   2   2       12.71       11.10      0.77 o
  -7   2   2      193.77      205.52      1.84 o
  -6   2   2      615.73      707.03      5.15 o
  -5   2   2       22.10       25.75      0.57 o
  -4   2   2      460.46      454.95      2.07 o
  -3   2   2     1591.00     1590.97     13.57 o
  -2   2   2       66.07       70.75      0.87 o
  -1   2   2      187.20      190.76      1.19 o
   0   2   2       81.35       78.78      0.50 o
   1   2   2      240.08      253.61      1.34 o
   2   2   2      185.19      175.96      1.01 o
   3   2   2       64.19       57.27      0.90 o
   4   2   2        0.09        1.01      0.19 o
   5   2   2      125.52      135.73      1.47 o
   6   2   2       15.03       14.83      0.82 o
   7   2   2      273.54      274.97      7.69 o
   8   2   2       13.00       12.99      0.46 o
   9   2   2       29.06       30.05      0.57 o
  10   2   2       19.18       17.48      0.51 o
  11   2   2        5.47        5.39      0.29 o
  12   2   2        2.28        1.63      0.13 o
 -13   3   2        0.01        0.07      0.14 o
 -12   3   2        0.92        0.98      0.21 o
 -11   3   2       26.05       26.26      0.61 o
 -10   3   2       23.96       27.33      0.65 o
  -9   3   2      248.37      255.66      2.72 o
  -8   3   2       50.85       48.05      0.77 o
  -7   3   2       91.44       89.03      1.85 o
  -6   3   2      220.89      194.87      1.71 o
  -5   3   2     3084.36     2978.67     18.02 o
  -4   3   2      752.24      761.34      3.64 o
  -3   3   2      273.94      300.13      2.20 o
  -2   3   2      970.33      972.68      5.31 o
  -1   3   2      460.03      441.84      2.17 o
   0   3   2      268.34      265.24      1.23 o
   1   3   2     1982.79     1928.53     23.90 o
   2   3   2      103.13       92.95      0.95 o
   3   3   2      208.68      212.25      1.54 o
   4   3   2      133.26      130.99      1.90 o
   5   3   2       13.59       11.85      0.68 o
   6   3   2       41.85       46.04      1.41 o
   7   3   2       93.87       98.26      0.95 o
   8   3   2      275.28      279.12      1.97 o
   9   3   2       19.08       18.59      0.45 o
  10   3   2        0.08        0.00      0.21 o
  11   3   2        0.25        0.25      0.17 o
  12   3   2        0.03        0.20      0.11 o
 -13   4   2        9.71        9.67      0.34 o
 -12   4   2        4.18        3.15      0.24 o
 -11   4   2      137.19      145.19      3.44 o
 -10   4   2       62.25       70.29      1.99 o
  -9   4   2        1.93        1.03      0.19 o
  -8   4   2      262.61      266.35      1.92 o
  -7   4   2        7.15       11.01      0.36 o
  -6   4   2       26.55       25.63      0.98 o
  -5   4   2      453.90      427.54      3.48 o
  -4   4   2      407.83      521.98     22.90 o
  -3   4   2       28.20       31.13      1.05 o
  -2   4   2     1029.27     1019.54     16.53 o
  -1   4   2       35.88       32.60      1.39 o
   0   4   2      132.43      107.21      0.95 o
   1   4   2        2.00        8.12      0.23 o
   2   4   2      152.89      141.06      1.30 o
   3   4   2     1887.38     1822.86     21.84 o
   4   4   2      356.11      327.07      2.36 o
   5   4   2       56.50       55.96      3.62 o
   6   4   2     1565.73     1536.52      7.04 o
   7   4   2       26.93       27.51      0.44 o
   8   4   2       12.05       12.36      0.48 o
   9   4   2       35.69       36.52      0.73 o
  10   4   2       27.38       27.52      0.57 o
  11   4   2       23.68       25.32      0.65 o
 -12   5   2        4.71        4.25      0.31 o
 -11   5   2       28.14       25.45      0.75 o
 -10   5   2       13.02       11.44      0.33 o
  -9   5   2      146.67      141.96      1.44 o
  -8   5   2      263.72      257.01      2.33 o
  -7   5   2      124.58      120.41      1.36 o
  -6   5   2       56.35       52.29      0.89 o
  -5   5   2       32.61       30.94      1.00 o
  -4   5   2      424.24      400.89      3.15 o
  -3   5   2       23.70       21.56      0.74 o
  -2   5   2       13.53       16.57      0.47 o
  -1   5   2      380.93      376.25      2.42 o
   0   5   2       60.53       63.61      0.93 o
   1   5   2      462.46      460.32      2.49 o
   2   5   2       48.03       45.42      0.83 o
   3   5   2      323.48      348.65      7.28 o
   4   5   2      828.01      773.08      7.91 o
   5   5   2      111.33      110.46      1.26 o
   6   5   2       29.78       31.60      0.84 o
   7   5   2       17.04       16.42      0.40 o
   8   5   2        3.79        4.60      0.24 o
   9   5   2       25.40       23.42      0.76 o
  10   5   2        0.10        0.33      0.24 o
  11   5   2       11.72       10.86      0.37 o
 -11   6   2        8.34        7.72      0.24 o
 -10   6   2       12.92       14.09      0.55 o
  -9   6   2        3.77        5.06      0.34 o
  -8   6   2        0.80        0.28      0.25 o
  -7   6   2       60.89       60.60      0.99 o
  -6   6   2       42.10       37.37      0.78 o
  -5   6   2       17.59       18.33      0.82 o
  -4   6   2       73.42       66.84      1.78 o
  -3   6   2        0.25        0.48      0.36 o
  -2   6   2        3.64        3.74      0.44 o
  -1   6   2       69.91       74.81      1.45 o
   0   6   2      131.42      130.05      1.34 o
   1   6   2        2.47        2.56      0.26 o
   2   6   2       62.67       61.92      3.02 o
   3   6   2        3.11        3.00      0.23 o
   4   6   2        0.08       -0.02      0.25 o
   5   6   2        6.57        6.48      0.48 o
   6   6   2        0.16        0.18      0.27 o
   7   6   2       53.30       47.91      0.73 o
   8   6   2        5.29        6.37      0.30 o
   9   6   2        6.84        6.78      0.62 o
  10   6   2        8.86        9.28      0.35 o
 -10   7   2        1.79        1.36      0.21 o
  -9   7   2       37.28       35.93      0.90 o
  -8   7   2       68.09       72.19      1.40 o
  -7   7   2       14.93       21.35      0.83 o
  -6   7   2       14.48       15.57      0.75 o
  -5   7   2      103.16      105.03      2.69 o
  -4   7   2      127.66      136.30      2.05 o
  -3   7   2      214.69      216.62      0.96 o
  -2   7   2      224.24      210.36      1.10 o
  -1   7   2      248.12      246.98      1.54 o
   0   7   2        0.75        1.11      0.15 o
   1   7   2      213.06      221.13      3.11 o
   2   7   2        4.07        4.50      0.19 o
   3   7   2        8.77        9.62      0.34 o
   4   7   2        9.13        9.90      0.38 o
   5   7   2        2.56        4.18      0.43 o
   6   7   2        0.34        0.94      0.32 o
   7   7   2        1.57        1.61      0.34 o
   8   7   2        7.20        8.54      0.44 o
   9   7   2        1.57        1.44      0.20 o
 -10   8   2       23.57       25.54      0.51 o
  -9   8   2        0.10        0.05      0.25 o
  -8   8   2        2.00        3.10      0.40 o
  -7   8   2       12.69       11.94      0.65 o
  -6   8   2        2.30        6.74      0.54 o
  -5   8   2       33.31       30.79      0.99 o
  -4   8   2       38.88       37.56      0.63 o
  -3   8   2       10.69        9.23      0.42 o
  -2   8   2       29.49       26.26      0.37 o
  -1   8   2       43.67       49.52      0.53 o
   0   8   2       60.47       57.53      0.85 o
   1   8   2      358.03      352.38      1.57 o
   2   8   2        0.57        1.04      0.24 o
   3   8   2      181.71      172.23      1.13 o
   4   8   2       28.77       28.60      0.47 o
   5   8   2       41.60       44.21      1.07 o
   6   8   2       37.27       42.53      1.01 o
   7   8   2        1.29        1.10      0.29 o
   8   8   2       64.92       73.95      0.96 o
  -9   9   2       16.96       15.34      0.40 o
  -8   9   2        1.40        0.89      0.17 o
  -7   9   2       16.70       17.44      0.66 o
  -6   9   2       33.64       30.92      0.91 o
  -5   9   2        0.82        0.29      0.32 o
  -4   9   2        7.91        8.29      0.78 o
  -3   9   2       35.53       32.52      0.72 o
  -2   9   2       14.77       16.42      0.62 o
  -1   9   2       69.42       67.42      0.76 o
   0   9   2        4.42        4.41      0.30 o
   1   9   2      315.73      307.18      1.97 o
   2   9   2        0.16        0.28      0.14 o
   3   9   2        4.29        4.02      0.19 o
   4   9   2        8.99        8.47      0.34 o
   5   9   2        3.21        2.85      0.35 o
   6   9   2       23.56       27.64      0.72 o
   7   9   2        3.64        4.48      0.30 o
  -7  10   2       13.22       13.85      0.67 o
  -6  10   2        2.58        2.93      0.41 o
  -5  10   2       21.58       21.18      0.72 o
  -4  10   2        0.08        0.04      0.30 o
  -3  10   2        0.12        0.07      0.19 o
  -2  10   2        0.19        0.25      0.16 o
  -1  10   2        7.21        8.24      0.41 o
   0  10   2       15.86       15.97      0.39 o
   1  10   2        0.86        1.76      0.18 o
   2  10   2        4.70        4.48      0.21 o
   3  10   2        0.79        0.63      0.14 o
   4  10   2       13.75       12.52      0.48 o
   5  10   2        8.84        8.98      0.39 o
   6  10   2        1.00        2.01      0.20 o
  -5  11   2        1.10        0.80      0.18 o
  -4  11   2       17.28       19.67      0.54 o
  -3  11   2       29.15       30.72      0.72 o
  -2  11   2        2.35        3.13      0.31 o
  -1  11   2       11.05       13.05      0.48 o
   0  11   2        3.22        4.50      0.32 o
   1  11   2       13.16       13.40      0.45 o
   2  11   2        2.52        3.46      0.25 o
 -14   1   3        3.15        3.15      0.22 o
 -13   1   3        3.40        3.72      0.18 o
 -12   1   3        4.56        5.31      0.34 o
 -11   1   3       57.76       58.30      1.92 o
 -10   1   3        0.28        0.45      0.22 o
  -9   1   3        3.43        4.56      0.28 o
  -8   1   3       50.35       42.63      1.41 o
  -7   1   3      140.97      146.46      3.46 o
  -6   1   3      740.12      760.26      5.36 o
  -5   1   3       31.52       45.13      1.50 o
  -4   1   3      510.26      444.75      5.84 o
  -3   1   3     3706.51     3474.04     73.92 o
  -2   1   3      179.36      158.51      1.93 o
  -1   1   3     4503.47     3824.28     26.32 o
   0   1   3      628.00      601.45      1.67 o
   1   1   3      939.83      909.80      2.14 o
   2   1   3        2.94        5.49      0.30 o
   3   1   3        4.13        2.61      0.25 o
   4   1   3      942.25      948.30     15.16 o
   5   1   3       99.90      124.73      1.13 o
   6   1   3       82.57       91.04      1.84 o
   7   1   3        0.54        0.24      0.13 o
   8   1   3        0.03        0.38      0.23 o
   9   1   3       51.79       53.98      0.83 o
  10   1   3        0.18        0.08      0.17 o
  11   1   3        0.72        0.79      0.15 o
  12   1   3        1.12        1.11      0.25 o
 -14   2   3        2.47        1.74      0.17 o
 -13   2   3       59.94       53.17      1.37 o
 -12   2   3       13.58       14.43      0.36 o
 -11   2   3       37.42       39.56      1.39 o
 -10   2   3       58.27       55.12      1.15 o
  -9   2   3        3.81        4.06      0.28 o
  -8   2   3      446.21      449.85      4.98 o
  -7   2   3      162.79      184.65      3.40 o
  -6   2   3      156.25      163.92      6.62 o
  -5   2   3     1633.59     1716.62     19.51 o
  -4   2   3        0.72        2.32      0.35 o
  -3   2   3      537.36      559.32      3.44 o
  -2   2   3       85.63       74.91      0.73 o
  -1   2   3        0.13        0.41      0.09 o
   0   2   3        4.98        3.10      0.18 o
   1   2   3     2276.48     2088.76     12.39 o
   2   2   3        0.39        0.59      0.12 o
   3   2   3      117.26       93.49      0.80 o
   4   2   3       31.96       20.61      0.46 o
   5   2   3        2.28        2.01      0.24 o
   6   2   3      529.05      537.48      2.18 o
   7   2   3        1.09        0.71      0.17 o
   8   2   3      175.67      173.36      1.09 o
   9   2   3       50.94       57.94      0.92 o
  10   2   3        9.59       10.47      0.76 o
  11   2   3       27.41       30.04      0.42 o
 -13   3   3        1.06        0.89      0.16 o
 -12   3   3        4.31        4.03      0.28 o
 -11   3   3      101.13       99.58      1.29 o
 -10   3   3        5.71        6.67      0.35 o
  -9   3   3      132.09      125.36      1.52 o
  -8   3   3        9.85        7.86      1.08 o
  -7   3   3       27.12       31.25      2.63 o
  -6   3   3        2.09        3.38      0.30 o
  -5   3   3     2058.11     2079.13     29.59 o
  -4   3   3      896.74      931.14      4.63 o
  -3   3   3      869.54      831.84      7.08 o
  -2   3   3       19.73       21.30      0.41 o
  -1   3   3     1475.08     1456.04     11.21 o
   0   3   3      713.90      752.25      2.03 o
   1   3   3      443.80      431.53      2.98 o
   2   3   3      238.89      238.44      2.89 o
   3   3   3       17.04       16.32      0.46 o
   4   3   3      433.02      420.02      4.58 o
   5   3   3        0.52        1.27      0.35 o
   6   3   3       27.34       30.98      0.65 o
   7   3   3      634.28      651.86      3.02 o
   8   3   3       22.48       21.15      0.67 o
   9   3   3        7.30        7.76      0.39 o
  10   3   3        5.75        4.25      0.28 o
  11   3   3        7.01        6.30      0.41 o
 -13   4   3        0.33        0.09      0.11 o
 -12   4   3       31.55       31.01      0.87 o
 -11   4   3       29.57       28.31      0.62 o
 -10   4   3       17.32       18.01      0.42 o
  -9   4   3      102.61       99.80      0.96 o
  -8   4   3      120.33      133.60      1.42 o
  -7   4   3      216.62      220.94      5.44 o
  -6   4   3       29.66       28.58      2.00 o
  -5   4   3      108.43      109.29      3.86 o
  -4   4   3        6.33        8.64      0.37 o
  -3   4   3      274.07      282.75      4.43 o
  -2   4   3        0.21        0.83      0.23 o
  -1   4   3       18.07       23.37      0.48 o
   0   4   3       48.43       48.35      0.53 o
   1   4   3      143.97      154.07      1.45 o
   2   4   3      123.35      138.73      1.37 o
   3   4   3        4.46        3.33      0.29 o
   4   4   3        7.53        7.77      0.40 o
   5   4   3     1130.31     1129.78      3.49 o
   6   4   3      227.22      227.82      1.52 o
   7   4   3        0.03        0.04      0.26 o
   8   4   3        2.62        5.34      1.08 o
   9   4   3        0.55        0.47      0.22 o
  10   4   3        0.07       -0.01      0.23 o
  11   4   3        0.00        0.10      0.17 o
 -12   5   3        0.27        0.26      0.20 o
 -11   5   3        0.00        0.13      0.17 o
 -10   5   3       11.12       11.46      0.34 o
  -9   5   3        0.27        0.35      0.19 o
  -8   5   3      136.72      138.03      2.18 o
  -7   5   3        5.84        8.39      1.08 o
  -6   5   3      302.41      305.41      2.06 o
  -5   5   3       99.80      100.87      1.96 o
  -4   5   3      593.21      572.02      4.36 o
  -3   5   3      352.94      308.70      3.06 o
  -2   5   3      155.20      144.07      1.39 o
  -1   5   3      637.35      617.74      4.25 o
   0   5   3      308.38      308.39      2.10 o
   1   5   3      173.71      171.57      2.54 o
   2   5   3      183.62      172.32      2.91 o
   3   5   3      169.46      168.11      1.73 o
   4   5   3       40.76       40.67      1.05 o
   5   5   3       62.16       65.79      2.35 o
   6   5   3       49.97       49.59      0.65 o
   7   5   3        1.86        4.92      1.28 o
   8   5   3       55.27       53.88      2.02 o
   9   5   3        3.36        3.83      0.36 o
  10   5   3        0.37        0.26      0.19 o
 -12   6   3       11.04        7.34      0.27 o
 -11   6   3       33.20       26.66      0.57 o
 -10   6   3       45.71       48.57      0.74 o
  -9   6   3        0.61        1.78      0.28 o
  -8   6   3       43.35       41.52      0.84 o
  -7   6   3       16.68       20.02      0.80 o
  -6   6   3       53.62       59.69      0.74 o
  -5   6   3      123.06      135.18      1.23 o
  -4   6   3       76.73       78.96      1.26 o
  -3   6   3       52.24       59.25      1.51 o
  -2   6   3       19.37       25.10      1.91 o
  -1   6   3       29.80       23.13      0.90 o
   0   6   3        4.09        4.42      0.46 o
   1   6   3      250.59      238.01      5.75 o
   2   6   3        1.48        1.99      0.24 o
   3   6   3      217.18      222.52      2.20 o
   4   6   3       60.09       60.91      1.22 o
   5   6   3        1.68        3.53      0.40 o
   6   6   3        7.22        6.82      0.47 o
   7   6   3        1.70        1.67      0.21 o
   8   6   3       14.85       13.97      0.36 o
   9   6   3      115.81      114.83      1.18 o
 -11   7   3       42.67       29.96      0.50 o
 -10   7   3       34.34       33.45      0.75 o
  -9   7   3       10.07        5.35      0.45 o
  -8   7   3        9.68       10.21      0.63 o
  -7   7   3       12.64       16.69      0.78 o
  -6   7   3       69.68       61.54      2.36 o
  -5   7   3       18.55       17.63      0.53 o
  -4   7   3       30.45       28.93      0.44 o
  -3   7   3       87.44       80.09      0.69 o
  -2   7   3     1055.50     1056.17      4.55 o
  -1   7   3       30.60       30.47      0.49 o
   0   7   3        5.40        6.28      0.21 o
   1   7   3       44.94       45.39      0.83 o
   2   7   3      351.25      340.40      1.97 o
   3   7   3      201.79      182.09      2.09 o
   4   7   3       66.20       60.69      2.42 o
   5   7   3       11.52       11.72      0.60 o
   6   7   3       18.97       20.66      0.73 o
   7   7   3       80.97       82.45      1.23 o
   8   7   3        6.44        6.05      0.33 o
 -10   8   3        0.80        1.14      0.20 o
  -9   8   3        2.11        1.30      0.30 o
  -8   8   3       29.21       39.23      0.99 o
  -7   8   3       23.67       22.37      0.85 o
  -6   8   3       29.88       31.82      1.02 o
  -5   8   3        6.26        8.12      0.46 o
  -4   8   3       46.76       44.65      1.06 o
  -3   8   3       31.21       31.99      0.46 o
  -2   8   3       91.71       91.32      0.87 o
  -1   8   3        0.38        0.38      0.16 o
   0   8   3       83.01       84.12      0.69 o
   1   8   3       84.80       83.63      0.77 o
   2   8   3      126.91      121.38      1.28 o
   3   8   3       10.21       10.08      0.41 o
   4   8   3        4.95        4.21      0.37 o
   5   8   3       97.41       93.91      1.45 o
   6   8   3        0.35        0.57      0.27 o
   7   8   3       31.56       35.26      0.73 o
   8   8   3        9.32        9.09      0.30 o
  -9   9   3        0.80        1.77      0.24 o
  -8   9   3        0.13        0.11      0.24 o
  -7   9   3        9.87        9.42      0.51 o
  -6   9   3       40.71       45.05      1.08 o
  -5   9   3       17.31       17.86      0.73 o
  -4   9   3       48.24       47.06      2.48 o
  -3   9   3       59.95       60.28      0.75 o
  -2   9   3        1.64        2.09      0.16 o
  -1   9   3       22.35       24.23      0.57 o
   0   9   3        9.17        9.90      0.38 o
   1   9   3       39.74       40.35      0.64 o
   2   9   3       22.31       23.69      0.38 o
   3   9   3       72.08       66.57      0.83 o
   4   9   3        2.14        2.56      0.33 o
   5   9   3       20.81       24.75      0.68 o
   6   9   3        0.62        0.80      0.22 o
   7   9   3        3.22        3.82      0.22 o
  -7  10   3       16.65       17.46      0.34 o
  -6  10   3        2.50        3.37      0.34 o
  -5  10   3        0.03        0.08      0.26 o
  -4  10   3        4.43        6.04      0.28 o
  -3  10   3        4.96        5.90      0.30 o
  -2  10   3        0.41        0.34      0.20 o
  -1  10   3        8.37        7.71      0.30 o
   0  10   3        8.33        7.63      0.34 o
   1  10   3        3.24        3.85      0.25 o
   2  10   3        7.04        6.39      0.27 o
   3  10   3        5.10        5.26      0.26 o
   4  10   3       14.74       12.16      0.42 o
   5  10   3        0.47        0.52      0.18 o
  -5  11   3       30.05       28.90      0.53 o
  -4  11   3       14.80       14.84      0.46 o
  -3  11   3        0.04        0.89      0.22 o
  -2  11   3        9.27        8.45      0.38 o
  -1  11   3        9.79        8.69      0.27 o
   0  11   3        0.20        0.06      0.21 o
   1  11   3        0.43        0.65      0.22 o
 -14   0   4        0.92        2.10      0.20 o
 -13   0   4       70.20       73.27      1.17 o
 -12   0   4        4.04        4.70      0.47 o
 -11   0   4       10.29        8.40      0.59 o
 -10   0   4      730.72      697.28      4.16 o
  -9   0   4      359.85      346.22      2.77 o
  -8   0   4       47.47       44.58      1.44 o
  -7   0   4      339.66      339.92      3.46 o
  -6   0   4        1.88        2.82      0.41 o
  -5   0   4     1395.04     1407.48      6.09 o
  -4   0   4     3078.22     3094.53     33.67 o
  -3   0   4      999.00     1076.15      4.55 o
  -2   0   4     1900.97     1905.83     46.41 o
  -1   0   4      494.87      490.89      5.46 o
   0   0   4     3417.42     3431.41     27.34 o
   1   0   4     1039.19     1041.85      3.92 o
   2   0   4     2817.67     2931.27     27.99 o
   3   0   4      167.54      169.58      1.85 o
   4   0   4     1343.93     1466.99      5.94 o
   5   0   4      158.88      186.80      2.47 o
   6   0   4       86.65       72.29      1.32 o
   7   0   4       14.99       13.53      0.65 o
   8   0   4        0.11        0.22      0.30 o
   9   0   4      289.68      289.43      2.88 o
  10   0   4        0.71        0.81      0.19 o
  11   0   4        0.13        0.16      0.17 o
 -14   1   4       16.14       14.44      0.40 o
 -13   1   4       11.12       10.68      0.27 o
 -12   1   4       35.15       32.49      0.65 o
 -11   1   4        7.42        7.93      0.39 o
 -10   1   4       28.84       26.78      0.61 o
  -9   1   4        6.25        4.98      0.56 o
  -8   1   4      237.07      238.04      2.19 o
  -7   1   4       12.17       12.38      0.50 o
  -6   1   4       87.52       74.18      1.09 o
  -5   1   4      552.70      613.91      2.88 o
  -4   1   4      549.77      640.09      2.70 o
  -3   1   4     1315.05     1267.19      5.62 o
  -2   1   4     1375.62     1336.14     15.03 o
  -1   1   4      203.91      180.10      1.63 o
   0   1   4       29.75       39.76      0.67 o
   1   1   4      268.97      275.45      2.04 o
   2   1   4     3957.36     3928.20     47.17 o
   3   1   4      194.60      206.30      1.62 o
   4   1   4      451.12      466.57      3.38 o
   5   1   4        7.36        7.14      0.40 o
   6   1   4        9.38       11.00      0.39 o
   7   1   4      202.61      195.72      1.60 o
   8   1   4       17.71       13.94      0.39 o
   9   1   4       45.19       45.71      0.96 o
  10   1   4        5.27        5.94      0.24 o
  11   1   4        0.93        0.55      0.10 o
 -14   2   4        0.24        0.40      0.14 o
 -13   2   4        0.98        1.14      0.15 o
 -12   2   4        9.09        9.48      0.38 o
 -11   2   4        9.86       13.31      0.46 o
 -10   2   4        3.34        2.35      0.27 o
  -9   2   4        0.03        0.37      0.36 o
  -8   2   4       84.90       89.89      1.14 o
  -7   2   4      140.76      133.77      1.62 o
  -6   2   4      137.67      164.75      1.63 o
  -5   2   4       66.46       74.14      1.59 o
  -4   2   4       11.90       11.55      0.40 o
  -3   2   4       14.09       17.22      0.61 o
  -2   2   4      158.99      172.90      1.22 o
  -1   2   4        1.16        1.35      0.46 o
   0   2   4       43.30       46.53      0.53 o
   1   2   4      292.21      293.75      4.15 o
   2   2   4        5.37        4.33      0.22 o
   3   2   4       23.40       27.62      0.95 o
   4   2   4      115.28      112.90      1.71 o
   5   2   4       44.34       43.42      0.88 o
   6   2   4       17.91       18.38      0.51 o
   7   2   4       10.36       10.36      0.42 o
   8   2   4       10.82       10.35      0.34 o
   9   2   4        2.53        2.48      0.28 o
  10   2   4        3.02        3.81      0.26 o
  11   2   4        0.08        0.00      0.10 o
 -13   3   4        0.92        0.88      0.15 o
 -12   3   4       18.87       17.61      0.74 o
 -11   3   4        0.67        0.91      0.19 o
 -10   3   4       19.69       19.41      0.56 o
  -9   3   4       20.28       22.41      0.44 o
  -8   3   4        0.63        1.42      0.22 o
  -7   3   4        1.86        2.21      0.28 o
  -6   3   4       13.02       13.84      0.72 o
  -5   3   4     1607.10     1607.48      6.59 o
  -4   3   4       22.77       17.04      0.60 o
  -3   3   4      728.63      694.63      4.54 o
  -2   3   4      142.73      136.11      1.10 o
  -1   3   4       22.46       11.15      0.56 o
   0   3   4       11.42        5.37      0.41 o
   1   3   4      127.15      120.11      2.53 o
   2   3   4     1100.05     1082.20      3.58 o
   3   3   4       22.22       17.78      0.50 o
   4   3   4      777.72      741.85      5.12 o
   5   3   4      181.33      191.47      1.51 o
   6   3   4        0.83        0.37      0.25 o
   7   3   4      105.63      112.64      1.30 o
   8   3   4        2.28        1.59      0.26 o
   9   3   4        0.20        0.33      0.21 o
  10   3   4        0.01        0.04      0.14 o
  11   3   4        3.34        3.45      0.22 o
 -13   4   4       10.73        9.97      0.37 o
 -12   4   4        1.47        0.97      0.18 o
 -11   4   4       41.16       42.75      0.89 o
 -10   4   4      125.73      128.42      1.50 o
  -9   4   4        3.24        3.15      0.30 o
  -8   4   4      211.54      202.13      5.40 o
  -7   4   4     1936.68     1984.41      6.90 o
  -6   4   4       23.72       21.36      1.42 o
  -5   4   4       60.66       60.62      1.02 o
  -4   4   4      103.59      104.74      5.95 o
  -3   4   4      142.86      145.97      2.16 o
  -2   4   4       85.47       78.37      1.53 o
  -1   4   4      149.64      156.26      2.16 o
   0   4   4      467.11      459.28      3.71 o
   1   4   4       26.92       42.35      0.95 o
   2   4   4      188.69      205.96      2.26 o
   3   4   4        0.88        1.49      0.39 o
   4   4   4       16.44       14.78      0.47 o
   5   4   4      313.15      328.42      1.83 o
   6   4   4      706.34      720.96      2.59 o
   7   4   4      104.71      105.20      1.23 o
   8   4   4        2.24        1.90      0.26 o
   9   4   4        2.25        1.97      0.32 o
  10   4   4        5.12        5.63      0.33 o
 -12   5   4        1.71        1.40      0.26 o
 -11   5   4       14.87       14.68      0.41 o
 -10   5   4       55.90       51.27      0.81 o
  -9   5   4       39.80       40.70      0.80 o
  -8   5   4      205.77      201.58      1.92 o
  -7   5   4        8.09        6.65      0.39 o
  -6   5   4       48.48       45.14      0.84 o
  -5   5   4      367.00      337.89      3.83 o
  -4   5   4      202.53      185.88      2.72 o
  -3   5   4      209.38      202.13      2.72 o
  -2   5   4       94.48       94.02      1.83 o
  -1   5   4      218.59      209.61      2.68 o
   0   5   4       58.44       54.52      1.40 o
   1   5   4        3.22        4.06      0.45 o
   2   5   4       16.63       15.61      1.01 o
   3   5   4       30.01       33.93      1.89 o
   4   5   4      841.54      863.67      4.26 o
   5   5   4       31.71       33.93      0.62 o
   6   5   4        2.69        4.12      0.27 o
   7   5   4       60.31       63.53      0.79 o
   8   5   4        0.77        0.75      0.29 o
   9   5   4        4.05        3.44      0.30 o
  10   5   4        0.12        0.13      0.14 o
 -12   6   4        0.66        0.45      0.14 o
 -11   6   4       17.31       16.50      0.49 o
 -10   6   4        0.71        0.47      0.23 o
  -9   6   4        0.92        0.26      0.25 o
  -8   6   4        4.81        3.95      0.64 o
  -7   6   4       21.17       23.28      0.78 o
  -6   6   4        5.45        6.69      0.32 o
  -5   6   4       75.32       76.85      0.80 o
  -4   6   4       97.94       96.37      1.02 o
  -3   6   4      116.54      125.93      3.02 o
  -2   6   4       49.97       48.26      1.40 o
  -1   6   4       18.96       20.16      0.92 o
   0   6   4        8.92       10.24      0.70 o
   1   6   4        4.74        4.68      0.26 o
   2   6   4      219.07      222.35      2.17 o
   3   6   4       18.92       21.05      0.74 o
   4   6   4        1.69        2.38      0.35 o
   5   6   4        3.90        3.39      0.38 o
   6   6   4        6.57        6.51      0.46 o
   7   6   4       15.70       16.70      1.39 o
   8   6   4        9.65        9.04      0.44 o
 -11   7   4        2.15        2.08      0.19 o
 -10   7   4        6.26        6.63      0.40 o
  -9   7   4        3.22        2.89      0.40 o
  -8   7   4        0.54        0.70      0.36 o
  -7   7   4        0.04        0.10      0.20 o
  -6   7   4       10.34       11.04      0.48 o
  -5   7   4       33.41       32.65      0.73 o
  -4   7   4        0.22        0.08      0.18 o
  -3   7   4       12.82       12.43      0.36 o
  -2   7   4      106.35      104.59      0.90 o
  -1   7   4      270.01      275.63      1.32 o
   0   7   4      154.58      149.96      1.24 o
   1   7   4       98.26       97.95      2.29 o
   2   7   4       12.38       11.40      0.59 o
   3   7   4        1.36        1.50      0.33 o
   4   7   4       20.05       22.25      0.60 o
   5   7   4       66.48       63.35      1.21 o
   6   7   4        4.10        5.53      0.41 o
   7   7   4       13.90       13.03      0.47 o
   8   7   4        0.15        0.06      0.13 o
 -10   8   4       45.80       46.11      0.71 o
  -9   8   4       19.51       23.14      0.67 o
  -8   8   4       36.12       38.15      0.98 o
  -7   8   4       13.97       13.90      0.71 o
  -6   8   4       15.61       17.94      0.63 o
  -5   8   4      217.01      227.86      8.88 o
  -4   8   4        3.22        4.93      1.64 o
  -3   8   4        8.10        9.61      0.52 o
  -2   8   4       17.41       19.68      0.69 o
  -1   8   4      225.16      234.05      1.33 o
   0   8   4        2.76        2.36      0.16 o
   1   8   4       20.47       19.41      0.61 o
   2   8   4        6.61        9.91      0.52 o
   3   8   4       28.23       27.68      0.57 o
   4   8   4       13.30       11.71      0.57 o
   5   8   4        0.36        0.79      0.30 o
   6   8   4        0.95        1.33      0.25 o
   7   8   4        0.03        0.16      0.16 o
  -9   9   4        2.51        1.91      0.20 o
  -8   9   4       12.78       12.94      0.49 o
  -7   9   4        0.40        0.16      0.26 o
  -6   9   4       33.20       32.85      0.92 o
  -5   9   4       10.88        9.61      1.18 o
  -4   9   4       11.96       12.37      1.04 o
  -3   9   4       45.19       41.49      0.74 o
  -2   9   4        4.07        5.37      0.23 o
  -1   9   4        4.10        3.55      0.19 o
   0   9   4        0.81        0.77      0.11 o
   1   9   4       23.06       19.68      0.46 o
   2   9   4       13.94       13.60      0.77 o
   3   9   4        3.54        3.81      0.49 o
   4   9   4       11.05       11.31      0.48 o
   5   9   4        4.00        3.26      0.29 o
   6   9   4        5.30        7.28      0.30 o
  -7  10   4        7.29        7.30      0.32 o
  -6  10   4       17.79       20.60      0.59 o
  -5  10   4        0.02        0.32      0.25 o
  -4  10   4       17.64       21.16      1.00 o
  -3  10   4        0.76        1.00      0.19 o
  -2  10   4        4.73        5.31      0.28 o
  -1  10   4        3.15        2.32      0.35 o
   0  10   4        8.97        6.82      0.47 o
   1  10   4        4.44        4.00      0.38 o
   2  10   4        0.29        0.61      0.25 o
   3  10   4        3.64        3.69      0.26 o
   4  10   4        1.72        2.26      0.21 o
  -4  11   4       16.79       16.60      0.39 o
  -2  11   4       14.18       13.60      0.41 o
  -1  11   4        3.52        3.37      0.27 o
   0  11   4        0.57        0.34      0.20 o
 -14   1   5       15.04       12.57      0.37 o
 -13   1   5        5.29        5.61      0.27 o
 -12   1   5       34.49       34.34      0.65 o
 -11   1   5        1.80        2.43      0.33 o
 -10   1   5        0.47        4.16      1.92 o
  -9   1   5       77.44       72.31      0.92 o
  -8   1   5        3.81        3.73      0.47 o
  -7   1   5       48.51       51.15      1.71 o
  -6   1   5       78.78       92.65      1.34 o
  -5   1   5       78.26       85.31      1.20 o
  -4   1   5       55.56       69.20      1.35 o
  -3   1   5        1.39        4.10      0.18 o
  -2   1   5        9.72        9.72      0.32 o
  -1   1   5      116.32      102.99      1.30 o
   0   1   5      872.44      827.17      5.81 o
   1   1   5      288.65      318.71      2.66 o
   2   1   5       66.07       48.74      1.23 o
   3   1   5       67.84       57.29      0.96 o
   4   1   5       10.09        9.06      0.43 o
   5   1   5       71.15       76.34      1.10 o
   6   1   5       73.76       67.85      0.79 o
   7   1   5       10.73       11.83      0.37 o
   8   1   5        0.33        0.59      0.16 o
   9   1   5        1.14        1.01      0.15 o
  10   1   5       27.46       29.49      0.69 o
 -14   2   5        0.53        0.61      0.13 o
 -13   2   5       27.75       29.21      0.40 o
 -12   2   5       59.02       63.09      1.00 o
 -11   2   5        9.03       12.43      0.68 o
 -10   2   5      110.19      112.60      3.85 o
  -9   2   5       75.28       79.45      1.75 o
  -8   2   5       56.09       56.72      2.05 o
  -7   2   5      642.96      624.77      3.61 o
  -6   2   5        5.88        3.34      0.31 o
  -5   2   5      950.26      921.88      5.22 o
  -4   2   5       11.57       12.61      3.05 o
  -3   2   5      169.28      142.10      0.90 o
  -2   2   5     2121.85     2123.06     26.00 o
  -1   2   5      789.03      859.36      4.70 o
   0   2   5      192.90      184.75      2.20 o
   1   2   5       45.41       37.22      0.79 o
   2   2   5        8.75        9.35      0.57 o
   3   2   5       89.97       97.97      1.38 o
   4   2   5        4.83        2.82      0.48 o
   5   2   5       13.01       16.89      0.62 o
   6   2   5        0.74        0.23      0.17 o
   7   2   5        1.07        0.62      0.24 o
   8   2   5        0.09        0.77      0.15 o
   9   2   5        0.54        0.94      0.16 o
  10   2   5        0.90        0.88      0.30 o
 -13   3   5        4.84        3.80      0.21 o
 -12   3   5        0.65        0.65      0.24 o
 -11   3   5        1.90        1.79      0.28 o
 -10   3   5        2.62        3.51      0.23 o
  -9   3   5      104.25      107.24      0.92 o
  -8   3   5      330.58      356.13      2.78 o
  -7   3   5        9.80        7.98      0.64 o
  -6   3   5      110.41      123.01      1.53 o
  -5   3   5      178.47      176.32      1.72 o
  -4   3   5       71.04       67.99      2.36 o
  -3   3   5      115.92      110.62      1.18 o
  -2   3   5       29.40       40.56      1.14 o
  -1   3   5      130.23      123.46      1.94 o
   0   3   5      479.81      492.11      3.91 o
   1   3   5        4.17        4.23      0.46 o
   2   3   5      120.53      117.13      2.01 o
   3   3   5        0.76        0.41      0.40 o
   4   3   5      517.55      523.02      1.90 o
   5   3   5        3.01        2.13      0.27 o
   6   3   5       13.27       13.72      0.52 o
   7   3   5       11.08       14.08      0.49 o
   8   3   5       23.51       24.87      0.45 o
   9   3   5        0.12        0.44      0.27 o
  10   3   5       17.07       18.11      0.83 o
 -13   4   5        0.19        0.07      0.16 o
 -12   4   5        0.41        0.53      0.26 o
 -11   4   5       17.46       13.47      0.33 o
 -10   4   5        2.09        2.06      0.22 o
  -9   4   5        0.83        1.52      0.29 o
  -8   4   5      213.38      218.18      2.34 o
  -7   4   5      567.99      552.28      3.58 o
  -6   4   5      298.64      296.42      2.11 o
  -5   4   5        5.92        5.80      0.62 o
  -4   4   5        1.50        0.98      0.36 o
  -3   4   5       22.71       23.19      0.97 o
  -2   4   5        3.37        3.32      0.40 o
  -1   4   5      137.57      130.67      2.16 o
   0   4   5       52.44       64.50      1.55 o
   1   4   5        4.82        3.79      0.44 o
   2   4   5       19.57       21.24      0.96 o
   3   4   5        0.29        1.29      0.30 o
   4   4   5       11.93       10.44      0.37 o
   5   4   5      189.12      189.56      1.22 o
   6   4   5      126.74      125.73      2.34 o
   7   4   5       13.09       14.83      0.66 o
   8   4   5       18.97       19.69      0.67 o
   9   4   5       17.95       17.06      0.53 o
  10   4   5        9.06        7.72      0.26 o
 -12   5   5       18.08       18.62      0.55 o
 -11   5   5       16.67       16.02      0.42 o
 -10   5   5       80.23       79.02      1.00 o
  -9   5   5        4.67        5.37      0.37 o
  -8   5   5       16.41       17.09      0.78 o
  -7   5   5        5.75        5.38      0.37 o
  -6   5   5       39.12       39.60      2.35 o
  -5   5   5       56.70       59.14      0.68 o
  -4   5   5       10.89       12.43      0.79 o
  -3   5   5       45.09       37.95      1.30 o
  -2   5   5        9.67        7.06      0.61 o
  -1   5   5       42.80       44.59      1.35 o
   0   5   5      118.47      110.77      2.16 o
   1   5   5       21.62       18.87      0.62 o
   2   5   5       28.90       25.21      0.74 o
   3   5   5      612.26      573.38      3.46 o
   4   5   5        3.61        4.89      0.42 o
   5   5   5        7.09        6.57      0.31 o
   6   5   5        2.52        3.02      0.25 o
   7   5   5       55.44       53.68      2.67 o
   8   5   5        4.97        4.28      0.33 o
   9   5   5        1.99        1.74      0.14 o
 -12   6   5       26.47       22.29      0.40 o
 -11   6   5        2.02        0.96      0.24 o
 -10   6   5      161.70      163.94      1.90 o
  -9   6   5       42.70       45.35      0.83 o
  -8   6   5       49.05       51.20      1.49 o
  -7   6   5       30.72       31.84      0.58 o
  -6   6   5       21.67       20.18      0.49 o
  -5   6   5      116.39      117.21      1.85 o
  -4   6   5      545.46      536.76     13.64 o
  -3   6   5       45.29       46.19      0.95 o
  -2   6   5      284.10      296.28      1.69 o
  -1   6   5        0.45        0.50      0.23 o
   0   6   5      332.64      357.88      2.63 o
   1   6   5       39.59       42.91      0.70 o
   2   6   5       44.92       46.20      0.73 o
   3   6   5        0.70        0.44      0.20 o
   4   6   5       20.49       20.27      0.72 o
   5   6   5        0.52        0.24      0.28 o
   6   6   5        1.02        1.02      0.26 o
   7   6   5        5.58        5.60      0.25 o
   8   6   5       29.48       29.78      0.63 o
 -11   7   5        1.84        1.47      0.18 o
 -10   7   5       81.35       88.41      1.18 o
  -9   7   5       12.60       14.43      0.64 o
  -8   7   5       34.45       39.35      1.10 o
  -7   7   5        9.74       10.64      0.92 o
  -6   7   5        0.28        0.65      0.25 o
  -5   7   5       96.56       91.81      1.17 o
  -4   7   5      491.27      487.76      8.55 o
  -3   7   5       46.15       44.28      0.66 o
  -2   7   5       59.88       60.19      1.01 o
  -1   7   5        8.21        9.99      0.49 o
   0   7   5        7.71        9.89      0.91 o
   1   7   5       89.88       91.53      1.07 o
   2   7   5      343.50      337.84      2.78 o
   3   7   5       61.47       55.71      1.15 o
   4   7   5        0.12        0.32      0.29 o
   5   7   5        6.10        6.72      0.43 o
   6   7   5        1.35        1.13      0.25 o
   7   7   5       11.76       11.76      0.35 o
 -10   8   5       12.69       14.21      0.39 o
  -9   8   5        2.52        2.45      0.32 o
  -8   8   5       16.41       25.52      0.80 o
  -7   8   5       11.48        9.98      0.38 o
  -6   8   5      107.25      113.81      2.58 o
  -5   8   5        7.87       11.03      1.24 o
  -4   8   5        3.25        2.54      0.24 o
  -3   8   5       55.12       56.37      1.68 o
  -2   8   5       59.19       54.79      1.41 o
  -1   8   5       15.96       16.50      0.47 o
   0   8   5       48.14       46.63      0.77 o
   1   8   5      155.45      153.11      1.37 o
   2   8   5       14.28       14.57      0.62 o
   3   8   5        6.86        6.86      0.31 o
   4   8   5        4.18        3.59      0.38 o
   5   8   5       19.37       19.14      0.57 o
   6   8   5        0.06        0.31      0.18 o
  -9   9   5        5.87        5.04      0.22 o
  -8   9   5       25.65       28.97      0.65 o
  -7   9   5        2.37        2.69      0.33 o
  -6   9   5        1.10        1.13      0.32 o
  -5   9   5        3.42        2.60      0.23 o
  -4   9   5       16.56       14.96      1.03 o
  -3   9   5       27.32       26.92      0.65 o
  -2   9   5       10.68       10.36      0.71 o
  -1   9   5       11.84       12.43      0.42 o
   0   9   5       12.42       12.75      0.31 o
   1   9   5        0.57        0.62      0.15 o
   2   9   5        6.11        5.67      0.38 o
   3   9   5       13.35       10.61      0.44 o
   4   9   5        5.18        4.58      0.31 o
   5   9   5       36.08       35.70      0.60 o
  -6  10   5        9.97       10.28      0.37 o
  -5  10   5        8.77        7.65      0.36 o
  -4  10   5       13.29       12.00      0.40 o
  -3  10   5        0.47        0.85      0.25 o
  -2  10   5       13.43       14.37      0.56 o
  -1  10   5        1.39        1.72      0.32 o
   0  10   5       11.31       12.20      0.53 o
   1  10   5        9.40        9.30      0.44 o
   2  10   5        2.08        2.63      0.24 o
   3  10   5        4.77        4.17      0.22 o
  -1  11   5        0.10        0.15      0.13 o
 -14   0   6        2.23        3.36      0.37 o
 -13   0   6        0.81        0.17      0.24 o
 -12   0   6       87.94       96.76      1.46 o
 -11   0   6      151.60      133.64      1.80 o
 -10   0   6      162.90      161.49      2.01 o
  -9   0   6      232.63      239.52      2.38 o
  -8   0   6       13.16       12.68      0.53 o
  -7   0   6      639.79      670.39      5.31 o
  -6   0   6      642.01      686.07      5.05 o
  -5   0   6      722.25      725.81      5.03 o
  -4   0   6     2857.06     2931.65      9.06 o
  -3   0   6       13.61        6.50      0.45 o
  -2   0   6      375.18      359.56      8.75 o
  -1   0   6      354.23      333.63      6.66 o
   0   0   6      712.50      733.06     10.60 o
   1   0   6      199.97      205.31      1.67 o
   2   0   6      396.49      463.40      4.02 o
   3   0   6      108.65      110.23      2.06 o
   4   0   6       20.02       23.48      1.14 o
   5   0   6        2.26        3.28      0.27 o
   6   0   6        9.78       18.20      1.45 o
   7   0   6       50.57       49.30      0.80 o
   8   0   6       32.42       33.47      0.67 o
   9   0   6        5.89        3.17      0.20 o
 -14   1   6        2.60        2.67      0.20 o
 -13   1   6        2.81        2.98      0.22 o
 -12   1   6       73.08       73.06      1.14 o
 -11   1   6       64.64       58.08      1.99 o
 -10   1   6       27.85       26.83      0.60 o
  -9   1   6       97.47       82.88      2.73 o
  -8   1   6        7.67       10.34      0.37 o
  -7   1   6        8.01        6.89      0.45 o
  -6   1   6      558.21      579.28      8.87 o
  -5   1   6      271.22      302.75      3.53 o
  -4   1   6      977.79      995.39      5.52 o
  -3   1   6      111.69      115.02      1.21 o
  -2   1   6       43.49       50.62      0.77 o
  -1   1   6       82.96       87.46      0.82 o
   0   1   6      200.95      224.83      1.78 o
   1   1   6      252.29      231.92     11.02 o
   2   1   6      117.81      123.51      2.40 o
   3   1   6        0.66        0.30      0.18 o
   4   1   6       34.12       38.60      0.65 o
   5   1   6       15.78       20.51      0.52 o
   6   1   6        0.11        0.35      0.15 o
   7   1   6       45.11       41.42      0.52 o
   8   1   6        7.43        7.40      0.23 o
   9   1   6        1.12        0.54      0.11 o
 -13   2   6        2.28        1.92      0.15 o
 -12   2   6       14.19       13.94      0.41 o
 -11   2   6        2.45        2.77      0.27 o
 -10   2   6       24.57       23.80      0.53 o
  -9   2   6        3.04        3.55      0.28 o
  -8   2   6        0.60        0.73      0.43 o
  -7   2   6       27.50       26.00      0.78 o
  -6   2   6        0.47       -0.14      0.24 o
  -5   2   6        0.79        0.71      0.23 o
  -4   2   6        0.01        0.66      0.22 o
  -3   2   6       14.32       12.50      0.70 o
  -2   2   6        0.31        0.70      0.30 o
  -1   2   6       15.34       20.15      0.83 o
   0   2   6       45.34       49.19      1.26 o
   1   2   6       36.48       34.86      1.09 o
   2   2   6       52.56       44.12      0.92 o
   3   2   6      106.40      101.73      2.13 o
   4   2   6        2.14        2.38      0.26 o
   5   2   6        2.87        1.72      0.24 o
   6   2   6       32.02       32.90      0.70 o
   7   2   6        0.55        0.37      0.18 o
   8   2   6        0.06        0.33      0.29 o
   9   2   6        0.50        0.51      0.14 o
 -13   3   6        1.56        2.11      0.17 o
 -12   3   6        3.28        3.14      0.19 o
 -11   3   6       10.74       11.19      0.30 o
 -10   3   6        9.13        8.62      0.40 o
  -9   3   6      506.55      505.12      2.40 o
  -8   3   6        2.11        2.93      0.46 o
  -7   3   6       18.46       16.21      0.44 o
  -6   3   6      201.05      190.05      1.22 o
  -5   3   6        6.32        7.02      0.76 o
  -4   3   6      107.67      102.61      3.23 o
  -3   3   6       95.11      107.62      2.03 o
  -2   3   6      124.46      134.42      2.22 o
  -1   3   6        0.11       -0.31      0.31 o
   0   3   6        0.09        0.51      0.28 o
   1   3   6        0.12        0.69      0.32 o
   2   3   6       21.84       22.14      0.83 o
   3   3   6      159.00      170.70      1.24 o
   4   3   6      280.93      286.22      1.48 o
   5   3   6       94.35       89.23      0.97 o
   6   3   6        0.90        0.70      0.18 o
   7   3   6        2.03        1.73      0.35 o
   8   3   6       40.91       48.72      0.97 o
   9   3   6        0.85        0.80      0.14 o
 -13   4   6        0.62        0.45      0.15 o
 -12   4   6        5.84        8.17      0.43 o
 -11   4   6        0.42        1.20      0.21 o
 -10   4   6       43.91       46.91      0.56 o
  -9   4   6       18.23       16.37      0.38 o
  -8   4   6      148.94      137.88      2.24 o
  -7   4   6     1249.79     1287.13      4.92 o
  -6   4   6       88.33       96.90      1.28 o
  -5   4   6      125.04      122.54      0.90 o
  -4   4   6      447.46      439.04      4.46 o
  -3   4   6      117.26      114.02      2.23 o
  -2   4   6      135.45      127.99      2.34 o
  -1   4   6        1.71        1.06      0.37 o
   0   4   6       87.67       85.57      1.91 o
   1   4   6      132.86      132.42      1.15 o
   2   4   6       61.84       63.44      1.13 o
   3   4   6        0.41        0.44      0.20 o
   4   4   6       48.73       51.58      0.76 o
   5   4   6      221.78      233.53      1.56 o
   6   4   6       14.72       19.09      0.71 o
   7   4   6       37.27       32.53      0.83 o
   8   4   6        5.24        6.89      0.27 o
   9   4   6        0.21        0.34      0.09 o
 -12   5   6        0.38        0.79      0.22 o
 -11   5   6        1.60        2.41      0.23 o
 -10   5   6        1.62        2.08      0.26 o
  -9   5   6      102.40       96.45      2.33 o
  -8   5   6        3.56        3.83      0.33 o
  -7   5   6       92.10       89.52      0.97 o
  -6   5   6      244.62      239.34      1.55 o
  -5   5   6      101.19      104.47      0.77 o
  -4   5   6       60.72       61.27      0.65 o
  -3   5   6       10.47       12.17      0.30 o
  -2   5   6        2.63        2.73      0.53 o
  -1   5   6       16.57       16.97      0.36 o
   0   5   6       36.96       38.92      0.93 o
   1   5   6        0.94        0.73      0.18 o
   2   5   6       42.81       40.40      0.70 o
   3   5   6        0.11        2.09      1.58 o
   4   5   6        0.20        0.12      0.28 o
   5   5   6        1.95        2.33      0.22 o
   6   5   6        2.88        2.64      0.18 o
   7   5   6       31.50       30.85      0.94 o
   8   5   6       33.19       30.75      1.76 o
 -11   6   6       10.46       10.18      0.40 o
 -10   6   6        1.53        0.99      0.23 o
  -9   6   6        3.45        1.51      0.27 o
  -8   6   6        2.95        3.46      0.67 o
  -7   6   6        9.21        9.70      0.63 o
  -6   6   6        6.94        7.10      0.28 o
  -5   6   6      106.99      108.10      1.14 o
  -4   6   6        0.01        1.19      1.06 o
  -3   6   6       39.86       36.61      0.73 o
  -2   6   6        0.13        0.28      0.19 o
  -1   6   6        2.46        2.30      0.33 o
   0   6   6      132.82      124.50      1.14 o
   1   6   6        0.07        0.29      0.16 o
   2   6   6       16.94       17.42      0.49 o
   3   6   6        5.32        6.04      0.32 o
   4   6   6        2.62        3.14      0.26 o
   5   6   6        1.10        0.88      0.23 o
   6   6   6       33.10       30.34      1.06 o
   7   6   6        0.19        0.24      0.18 o
 -11   7   6        5.42        7.82      0.26 o
 -10   7   6        1.04        1.03      0.25 o
  -9   7   6       17.07       17.12      0.65 o
  -8   7   6       11.95       14.08      0.69 o
  -7   7   6       11.00       10.13      0.42 o
  -6   7   6       11.52       12.24      0.48 o
  -5   7   6        4.79        5.47      0.30 o
  -4   7   6        2.17        3.13      0.26 o
  -3   7   6      101.21      106.08      1.91 o
  -2   7   6        0.25        0.04      0.17 o
  -1   7   6        0.02        0.04      0.18 o
   0   7   6       40.56       43.12      1.19 o
   1   7   6       12.58       11.98      0.42 o
   2   7   6       43.63       38.59      1.11 o
   3   7   6        0.07        0.19      0.29 o
   4   7   6        2.22        1.97      0.31 o
   5   7   6        2.98        2.84      0.30 o
   6   7   6        0.33        0.09      0.17 o
 -10   8   6        2.87        2.94      0.20 o
  -9   8   6       26.94       37.10      0.74 o
  -8   8   6        2.76        3.29      0.38 o
  -7   8   6       10.09       11.58      0.50 o
  -6   8   6       14.54       16.48      1.27 o
  -5   8   6       19.29       19.96      2.93 o
  -4   8   6       55.28       57.37      1.71 o
  -3   8   6        0.21        0.14      0.25 o
  -2   8   6       99.04      105.04      1.10 o
  -1   8   6      136.72      131.90      1.52 o
   0   8   6        4.85        3.88      0.24 o
   1   8   6        4.05        3.96      0.28 o
   2   8   6        1.25        1.31      0.22 o
   3   8   6       58.15       56.48      1.00 o
   4   8   6        0.22        0.10      0.21 o
   5   8   6        0.03        0.07      0.12 o
  -8   9   6        1.24        1.52      0.13 o
  -7   9   6        1.02        0.35      0.19 o
  -6   9   6        0.05        0.23      0.16 o
  -5   9   6        0.54        0.60      0.17 o
  -4   9   6        6.42        6.55      0.33 o
  -3   9   6       14.56       15.71      0.57 o
  -2   9   6       55.81       56.41      0.83 o
  -1   9   6        0.04        0.10      0.18 o
   0   9   6       16.45       15.47      0.57 o
   1   9   6       16.74       16.06      0.32 o
   2   9   6        2.63        2.28      0.15 o
   3   9   6        1.03        0.77      0.20 o
   4   9   6        0.21        0.13      0.14 o
  -4  10   6        0.01        0.14      0.15 o
  -3  10   6        0.07        0.27      0.19 o
  -2  10   6        1.26        1.07      0.23 o
  -1  10   6        4.23        3.04      0.29 o
   0  10   6        5.43        5.59      0.33 o
   1  10   6        0.00        0.07      0.15 o
 -13   1   7        3.71        5.03      0.19 o
 -12   1   7       16.15       16.98      0.44 o
 -11   1   7       66.02       72.08      1.65 o
 -10   1   7        2.87        5.11      0.32 o
  -9   1   7        3.90        2.93      0.25 o
  -8   1   7      127.10      121.12      1.65 o
  -7   1   7       81.34       87.14      1.18 o
  -6   1   7       53.29       45.86      0.95 o
  -5   1   7       10.31       13.92      1.38 o
  -4   1   7        5.00        5.03      0.48 o
  -3   1   7      236.79      227.14      6.21 o
  -2   1   7      183.07      177.68      4.00 o
  -1   1   7      309.04      301.48      2.27 o
   0   1   7       27.45       25.74      1.47 o
   1   1   7        5.74        6.52      0.33 o
   2   1   7        2.73        2.05      0.21 o
   3   1   7      154.91      149.54      2.14 o
   4   1   7       31.19       31.24      0.54 o
   5   1   7        0.39        0.64      0.29 o
   6   1   7       23.39       18.95      0.36 o
   7   1   7        4.08        3.53      0.21 o
   8   1   7        0.70        0.77      0.14 o
   9   1   7        2.08        1.79      0.16 o
 -13   2   7        3.31        2.07      0.16 o
 -12   2   7        0.35        0.16      0.14 o
 -11   2   7       10.93        7.39      0.33 o
 -10   2   7        0.97        3.51      0.41 o
  -9   2   7       36.30       44.85      0.75 o
  -8   2   7        0.43        3.26      0.93 o
  -7   2   7       86.06       93.19      1.48 o
  -6   2   7      217.31      233.04      1.56 o
  -5   2   7        0.27        1.10      0.42 o
  -4   2   7      211.24      197.68      2.83 o
  -3   2   7       27.77       31.88      1.13 o
  -2   2   7      173.15      179.44      2.43 o
  -1   2   7      284.29      292.83      2.60 o
   0   2   7       93.38       84.54      1.77 o
   1   2   7      546.77      559.96      1.81 o
   2   2   7      153.74      152.26      0.93 o
   3   2   7       34.46       44.95      0.62 o
   4   2   7       51.19       44.44      0.80 o
   5   2   7        1.35        1.00      0.24 o
   6   2   7       51.26       56.97      0.69 o
   7   2   7       20.02       18.59      0.46 o
   8   2   7        4.90        6.55      0.24 o
 -13   3   7        7.79        7.14      0.31 o
 -12   3   7        4.40        3.77      0.18 o
 -11   3   7        9.42        8.96      0.24 o
 -10   3   7        6.51        7.40      0.33 o
  -9   3   7      494.17      478.51      2.28 o
  -8   3   7       17.72       18.30      0.68 o
  -7   3   7        2.08        2.49      0.51 o
  -6   3   7       39.27       35.45      0.59 o
  -5   3   7        0.63        0.28      0.17 o
  -4   3   7        2.14        1.98      0.29 o
  -3   3   7      192.64      173.34      2.73 o
  -2   3   7        3.50        2.97      0.43 o
  -1   3   7       25.97       29.56      0.76 o
   0   3   7        9.54       10.53      0.29 o
   1   3   7        1.59        2.06      0.16 o
   2   3   7      235.90      234.25      1.23 o
   3   3   7        0.28        0.45      0.19 o
   4   3   7      138.86      129.23      1.32 o
   5   3   7       20.34       19.37      0.43 o
   6   3   7        0.09        0.12      0.21 o
   7   3   7       15.55       15.31      0.93 o
   8   3   7       18.94       19.02      0.92 o
 -12   4   7       13.92       12.96      0.47 o
 -11   4   7       20.65       20.32      0.35 o
 -10   4   7       13.68       13.67      0.34 o
  -9   4   7        5.73        6.68      0.28 o
  -8   4   7        0.59        0.62      0.23 o
  -7   4   7      256.74      256.21      1.82 o
  -6   4   7       27.17       30.15      0.63 o
  -5   4   7       46.11       44.76      0.58 o
  -4   4   7        0.94        1.51      0.20 o
  -3   4   7       39.52       39.31      0.65 o
  -2   4   7        7.10        4.62      0.95 o
  -1   4   7        1.54        0.94      0.18 o
   0   4   7        2.83        3.21      0.41 o
   1   4   7       89.29       83.13      1.43 o
   2   4   7       70.93       69.29      0.75 o
   3   4   7        2.94        2.99      0.21 o
   4   4   7       57.02       61.98      0.88 o
   5   4   7        9.35        8.81      0.28 o
   6   4   7        2.18        1.12      0.21 o
   7   4   7       20.01       18.18      0.43 o
   8   4   7        8.50        7.27      0.28 o
 -11   5   7       12.13       14.18      0.94 o
 -10   5   7      124.57      128.49      1.17 o
  -9   5   7       12.03       11.82      0.84 o
  -8   5   7       33.58       36.04      2.70 o
  -7   5   7        1.69        1.10      0.24 o
  -6   5   7      182.46      187.47      1.89 o
  -5   5   7        1.43        1.52      0.34 o
  -4   5   7       13.34       12.74      0.34 o
  -3   5   7       48.19       43.51      0.88 o
  -2   5   7       13.62       11.82      0.55 o
  -1   5   7       19.34       20.69      0.41 o
   0   5   7       25.03       24.19      0.55 o
   1   5   7        1.71        2.37      0.24 o
   2   5   7       15.89       14.80      0.70 o
   3   5   7      101.48       93.26      1.15 o
   4   5   7        9.46        9.83      0.37 o
   5   5   7        2.07        2.19      0.17 o
   6   5   7        0.03        0.13      0.15 o
   7   5   7       23.48       22.46      0.55 o
 -11   6   7        5.22        3.29      0.25 o
 -10   6   7        0.55        1.63      0.29 o
  -9   6   7       37.29       42.85      1.14 o
  -8   6   7        6.20        8.73      0.30 o
  -7   6   7       62.26       65.36      1.32 o
  -6   6   7       10.41        9.10      0.34 o
  -5   6   7        0.29        0.19      0.17 o
  -4   6   7      102.17      109.65      0.92 o
  -3   6   7        1.02        2.03      0.24 o
  -2   6   7        5.45        6.51      0.27 o
  -1   6   7      118.17      110.57      1.10 o
   0   6   7       12.89       11.51      0.33 o
   1   6   7       63.25       69.80      1.33 o
   2   6   7        4.47        4.47      0.23 o
   3   6   7       23.31       26.73      0.55 o
   4   6   7       28.83       29.04      1.44 o
   5   6   7        2.87        4.31      0.23 o
   6   6   7        2.35        2.46      0.24 o
 -10   7   7        9.16       11.98      0.42 o
  -9   7   7       31.61       27.93      0.74 o
  -8   7   7        0.04        0.33      0.18 o
  -7   7   7        3.51        4.58      0.31 o
  -6   7   7       15.86       16.43      0.53 o
  -5   7   7       40.42       40.16      0.93 o
  -4   7   7       48.48       48.23      1.35 o
  -3   7   7        5.11        3.72      0.57 o
  -2   7   7        1.75        1.42      0.20 o
  -1   7   7        5.04        4.40      0.26 o
   0   7   7      197.29      197.57      1.60 o
   1   7   7       54.47       52.52      1.06 o
   2   7   7        3.46        2.35      0.35 o
   3   7   7        0.54        0.44      0.26 o
   4   7   7        3.02        2.51      0.28 o
  -9   8   7       13.24       12.42      0.39 o
  -8   8   7        0.32        0.37      0.25 o
  -7   8   7       19.70       17.83      0.41 o
  -6   8   7       29.53       29.80      1.35 o
  -5   8   7        0.64        0.72      0.36 o
  -4   8   7       10.17        9.97      0.42 o
  -3   8   7       12.33       12.58      0.67 o
  -2   8   7      103.24      106.92      1.14 o
  -1   8   7       35.28       37.40      0.52 o
   0   8   7       12.67       12.50      0.38 o
   1   8   7        2.04        1.66      0.21 o
   2   8   7        5.68        6.18      0.27 o
   3   8   7        1.98        1.42      0.17 o
   4   8   7        1.33        0.82      0.17 o
  -6   9   7        4.36        5.17      0.32 o
  -5   9   7       13.96       12.92      1.96 o
  -4   9   7        2.70        3.52      0.25 o
  -3   9   7        3.46        2.96      0.40 o
  -2   9   7        1.28        0.95      0.19 o
  -1   9   7       12.18       12.02      0.33 o
   0   9   7        7.53        8.40      0.29 o
   1   9   7        1.02        1.08      0.15 o
   2   9   7        0.05        0.16      0.15 o
  -3  10   7        1.03        0.86      0.15 o
  -2  10   7        0.31        0.14      0.14 o
  -1  10   7        1.75        2.14      0.19 o
 -13   0   8        0.85        0.24      0.18 o
 -12   0   8       33.17       35.93      0.79 o
 -11   0   8       35.00       23.26      0.72 o
 -10   0   8        3.24        0.74      0.32 o
  -9   0   8       23.66       25.69      0.67 o
  -8   0   8        0.05        1.16      0.29 o
  -7   0   8       15.48       27.99      0.79 o
  -6   0   8      129.03      137.49      1.66 o
  -5   0   8       15.04        9.35      0.47 o
  -4   0   8       61.30       75.31      1.18 o
  -3   0   8       38.46       44.58      0.91 o
  -2   0   8      615.39      615.43      3.58 o
  -1   0   8     2430.06     2470.48      6.39 o
   0   0   8       73.88       75.33      2.25 o
   1   0   8        6.30        6.81      1.49 o
   2   0   8       13.21       16.32      0.47 o
   3   0   8        8.65       12.73      0.44 o
   4   0   8       49.03       48.55      0.76 o
   5   0   8       10.39       11.85      0.40 o
   6   0   8        1.99        3.35      0.36 o
   7   0   8        7.00        3.83      0.30 o
 -13   1   8        2.67        1.37      0.12 o
 -12   1   8       72.56       78.11      1.75 o
 -11   1   8       23.18       24.47      0.63 o
 -10   1   8        1.83        4.16      0.61 o
  -9   1   8        1.84        2.27      0.24 o
  -8   1   8        0.89        0.69      0.29 o
  -7   1   8        0.14        0.64      0.18 o
  -6   1   8       87.52       86.09      1.36 o
  -5   1   8       13.04       10.46      0.34 o
  -4   1   8        1.77        0.80      0.28 o
  -3   1   8      537.91      525.79     16.50 o
  -2   1   8       17.15       18.39      0.53 o
  -1   1   8        0.29        0.29      0.21 o
   0   1   8      194.76      218.01      1.61 o
   1   1   8      253.18      254.55      1.69 o
   2   1   8        6.58        7.96      0.31 o
   3   1   8       19.08       19.28      0.72 o
   4   1   8       21.53       30.04      0.53 o
   5   1   8        5.92        4.38      0.24 o
   6   1   8        1.40        1.58      0.17 o
   7   1   8        1.73        2.38      0.14 o
   8   1   8        4.14        2.74      0.18 o
 -13   2   8        5.04        3.35      0.12 o
 -12   2   8       12.55       11.26      0.26 o
 -11   2   8       33.91       33.76      0.45 o
 -10   2   8       17.80       17.98      0.47 o
  -9   2   8       17.48       18.58      0.49 o
  -8   2   8        6.29        5.68      0.32 o
  -7   2   8        0.04        0.21      0.28 o
  -6   2   8        3.33        5.57      0.44 o
  -5   2   8        8.25        8.31      0.48 o
  -4   2   8        0.87        0.66      0.24 o
  -3   2   8       12.05       13.15      0.56 o
  -2   2   8       34.66       39.08      0.64 o
  -1   2   8        0.18        0.67      0.16 o
   0   2   8        6.08        5.79      0.26 o
   1   2   8      241.69      238.56      1.60 o
   2   2   8       21.17       21.66      0.46 o
   3   2   8       24.25       18.15      0.44 o
   4   2   8       24.70       22.71      0.69 o
   5   2   8        3.69        4.12      0.29 o
   6   2   8        2.09        3.22      0.19 o
   7   2   8        0.22        0.17      0.12 o
 -12   3   8        2.67        4.22      0.28 o
 -11   3   8        3.91        2.76      0.20 o
 -10   3   8       24.30       18.38      0.32 o
  -9   3   8      217.84      230.76      1.74 o
  -8   3   8       14.44       17.92      0.40 o
  -7   3   8        1.47        1.64      0.23 o
  -6   3   8       28.96       29.52      0.62 o
  -5   3   8      140.50      135.93      1.75 o
  -4   3   8        1.18        3.76      0.37 o
  -3   3   8       85.62       88.38      1.41 o
  -2   3   8        6.54        3.98      0.39 o
  -1   3   8        0.12        0.18      0.23 o
   0   3   8       41.32       40.52      0.77 o
   1   3   8       87.60       92.37      0.87 o
   2   3   8       49.65       49.40      0.81 o
   3   3   8       73.78       76.65      1.40 o
   4   3   8       14.95       12.17      0.50 o
   5   3   8       16.21       14.83      0.44 o
   6   3   8        0.01        0.16      0.17 o
   7   3   8        8.57        8.91      0.24 o
 -12   4   8        2.24        1.50      0.21 o
 -11   4   8        1.00        0.41      0.12 o
 -10   4   8       26.10       28.09      0.43 o
  -9   4   8       13.72       10.59      0.31 o
  -8   4   8      112.94       91.97      1.06 o
  -7   4   8        6.19       10.45      0.40 o
  -6   4   8       61.63       67.98      0.93 o
  -5   4   8      112.48       91.92      1.97 o
  -4   4   8       88.72       95.91      1.05 o
  -3   4   8      132.70      133.74      2.01 o
  -2   4   8       14.48       12.16      0.58 o
  -1   4   8       96.44      102.47      1.13 o
   0   4   8       17.04       14.89      0.46 o
   1   4   8       42.44       40.90      0.72 o
   2   4   8      120.75      123.57      1.18 o
   3   4   8       28.41       28.09      0.47 o
   4   4   8        5.07        5.25      0.29 o
   5   4   8        0.87        0.65      0.18 o
   6   4   8       34.43       35.44      1.15 o
   7   4   8        5.52        5.27      0.23 o
 -11   5   8        1.03        1.14      0.23 o
 -10   5   8        0.05        0.24      0.18 o
  -9   5   8        0.51        0.68      0.15 o
  -8   5   8        4.97        5.74      0.41 o
  -7   5   8        0.37        0.64      0.22 o
  -6   5   8      128.03      126.90      1.78 o
  -5   5   8       46.99       49.21      0.77 o
  -4   5   8       15.65       15.10      0.37 o
  -3   5   8      124.83      118.05      4.56 o
  -2   5   8       49.40       45.57      1.30 o
  -1   5   8       28.99       33.18      0.64 o
   0   5   8       24.72       26.74      0.48 o
   1   5   8       30.22       26.93      1.12 o
   2   5   8       30.41       31.92      0.62 o
   3   5   8        8.40        7.58      0.32 o
   4   5   8        6.23        5.88      0.41 o
   5   5   8        0.33        0.18      0.23 o
   6   5   8        8.00        9.84      0.36 o
 -11   6   8        3.30        3.50      0.20 o
 -10   6   8        0.20        0.25      0.22 o
  -9   6   8        3.04        3.32      0.37 o
  -8   6   8        2.07        2.60      0.24 o
  -7   6   8       11.63       10.33      0.41 o
  -6   6   8       30.06       29.30      0.63 o
  -5   6   8        0.56        0.35      0.16 o
  -4   6   8        0.55        0.23      0.14 o
  -3   6   8       19.40       17.25      0.47 o
  -2   6   8        7.03        6.58      0.33 o
  -1   6   8       53.61       49.67      0.95 o
   0   6   8       78.48       72.94      0.74 o
   1   6   8        3.13        4.03      0.22 o
   2   6   8        7.81        7.39      0.32 o
   3   6   8        2.34        2.21      0.22 o
   4   6   8        0.16        0.12      0.21 o
   5   6   8        0.07        0.02      0.15 o
 -10   7   8        1.70        2.17      0.19 o
  -9   7   8        9.91       12.21      0.46 o
  -8   7   8        0.79        1.43      0.17 o
  -7   7   8        2.25        1.18      0.22 o
  -6   7   8       24.92       26.90      0.96 o
  -5   7   8       11.78       12.30      0.89 o
  -4   7   8        5.33        5.04      0.33 o
  -3   7   8       11.53       10.35      0.42 o
  -2   7   8        1.28        1.64      0.26 o
  -1   7   8        0.43        0.29      0.21 o
   0   7   8       18.44       16.57      0.63 o
   1   7   8       12.52       10.38      0.35 o
   2   7   8        4.22        3.34      0.34 o
   3   7   8        1.20        1.28      0.24 o
   4   7   8       11.00       10.82      0.36 o
  -8   8   8        0.11        0.29      0.17 o
  -7   8   8        1.06        0.54      0.19 o
  -6   8   8        3.53        5.52      0.38 o
  -5   8   8       33.88       34.80      0.89 o
  -4   8   8       28.93       32.77      0.92 o
  -3   8   8        4.40        3.96      0.29 o
  -2   8   8        9.91       10.35      0.36 o
  -1   8   8       24.57       24.44      0.48 o
   0   8   8        0.43        1.27      0.27 o
   1   8   8        0.64        0.96      0.23 o
   2   8   8        9.74        8.45      0.35 o
   3   8   8        1.35        0.95      0.14 o
  -5   9   8        3.38        3.57      0.27 o
  -4   9   8        5.11        5.20      0.25 o
  -3   9   8       90.99       88.07      0.79 o
  -2   9   8       11.72       10.62      0.38 o
  -1   9   8        0.97        1.33      0.14 o
   0   9   8        0.13        0.17      0.10 o
 -12   1   9        0.51        0.25      0.14 o
 -11   1   9       12.79       15.14      0.38 o
 -10   1   9       13.34       19.94      0.47 o
  -9   1   9       26.99       20.18      0.49 o
  -8   1   9       75.43       83.24      0.92 o
  -7   1   9        4.94        9.09      0.35 o
  -6   1   9       10.12       11.22      0.56 o
  -5   1   9       24.10       28.17      0.56 o
  -4   1   9       63.72       65.69      0.83 o
  -3   1   9      135.29      146.07      1.22 o
  -2   1   9      239.61      237.44      1.56 o
  -1   1   9        0.87        0.96      0.23 o
   0   1   9      127.44      134.07      1.34 o
   1   1   9       29.89       33.20      0.55 o
   2   1   9        2.84        2.52      0.22 o
   3   1   9        1.27        0.91      0.21 o
   4   1   9        7.20        7.42      0.27 o
   5   1   9        0.62        0.74      0.15 o
   6   1   9        0.40        0.19      0.13 o
 -12   2   9       29.79       27.42      0.57 o
 -11   2   9        4.40        3.96      0.18 o
 -10   2   9       14.13       10.45      0.28 o
  -9   2   9       15.14       14.27      0.48 o
  -8   2   9        1.34        0.36      0.24 o
  -7   2   9       90.78       82.12      1.42 o
  -6   2   9       82.76       87.76      1.46 o
  -5   2   9      120.79      102.19      1.55 o
  -4   2   9       86.40       98.99      1.53 o
  -3   2   9       18.77       24.05      0.79 o
  -2   2   9        0.12        0.49      0.28 o
  -1   2   9       13.36       17.73      0.69 o
   0   2   9      149.85      154.22      3.20 o
   1   2   9        3.73        3.86      0.25 o
   2   2   9       56.70       61.03      0.73 o
   3   2   9        4.88        4.33      0.24 o
   4   2   9        9.78        8.05      0.27 o
   5   2   9        9.08        9.49      0.25 o
   6   2   9        3.94        3.40      0.23 o
 -12   3   9        0.17        0.87      0.15 o
 -11   3   9       50.38       40.69      0.52 o
 -10   3   9       16.14       19.66      0.44 o
  -9   3   9       20.00       20.51      0.72 o
  -8   3   9       30.68       33.76      0.94 o
  -7   3   9        0.59        0.23      0.31 o
  -6   3   9       52.00       55.23      0.84 o
  -5   3   9      129.97      135.67      1.80 o
  -4   3   9      120.05      100.63      1.59 o
  -3   3   9       82.38       86.64      1.48 o
  -2   3   9        1.64        1.81      0.36 o
  -1   3   9        0.40        1.21      0.34 o
   0   3   9       27.84       28.92      0.61 o
   1   3   9       66.25       62.45      0.87 o
   2   3   9      140.60      143.75      1.28 o
   3   3   9       11.64       12.16      0.40 o
   4   3   9        0.59        1.33      0.20 o
   5   3   9        0.71        0.36      0.15 o
   6   3   9        8.76        9.70      0.22 o
 -11   4   9       17.28       12.67      0.76 o
 -10   4   9       14.63       15.58      0.36 o
  -9   4   9       32.00       30.98      0.56 o
  -8   4   9       12.61       12.90      0.61 o
  -7   4   9       10.03       10.06      0.57 o
  -6   4   9       64.38       63.35      1.57 o
  -5   4   9       17.71       16.86      0.38 o
  -4   4   9       12.37       10.15      0.38 o
  -3   4   9       13.79       13.39      0.42 o
  -2   4   9       43.21       39.72      0.69 o
  -1   4   9       28.29       27.14      0.87 o
   0   4   9       14.13       12.84      0.89 o
   1   4   9       40.33       37.65      1.00 o
   2   4   9       11.85       11.56      0.37 o
   3   4   9        4.84        5.01      0.26 o
   4   4   9        4.77        3.90      0.22 o
   5   4   9        4.93        4.13      0.53 o
 -11   5   9        3.19        4.47      0.23 o
 -10   5   9        8.82       11.26      0.46 o
  -9   5   9        4.51        3.14      0.30 o
  -8   5   9        3.39        5.28      0.29 o
  -7   5   9       12.48       15.68      0.64 o
  -6   5   9       33.31       34.68      0.92 o
  -5   5   9        5.60        3.48      0.22 o
  -4   5   9        0.14        0.06      0.16 o
  -3   5   9       22.69       20.28      0.50 o
  -2   5   9       37.39       32.98      0.63 o
  -1   5   9       34.79       37.05      1.32 o
   0   5   9        6.72        7.99      0.50 o
   1   5   9        0.50        0.47      0.27 o
   2   5   9        0.92        0.72      0.18 o
   3   5   9        6.25        6.69      0.28 o
   4   5   9        1.42        1.66      0.24 o
 -10   6   9        8.88        6.65      0.30 o
  -9   6   9        2.80        2.01      0.28 o
  -8   6   9        8.38        7.10      0.58 o
  -7   6   9        0.21        0.14      0.20 o
  -6   6   9        3.01        4.13      0.23 o
  -5   6   9        0.01       -0.03      0.18 o
  -4   6   9        0.63        0.14      0.19 o
  -3   6   9        2.27        2.63      0.25 o
  -2   6   9       85.23       74.91      0.86 o
  -1   6   9       96.55       96.43      0.97 o
   0   6   9        0.51        0.38      0.28 o
   1   6   9        1.35        1.21      0.28 o
   2   6   9        0.62        0.33      0.22 o
   3   6   9        5.70        5.94      0.32 o
   4   6   9        4.38        3.88      0.21 o
  -9   7   9        0.05        0.01      0.13 o
  -8   7   9        2.61        2.17      0.24 o
  -7   7   9        4.19        5.12      0.24 o
  -6   7   9        2.56        4.32      0.38 o
  -5   7   9       20.41       23.75      0.76 o
  -4   7   9       46.23       48.29      1.00 o
  -3   7   9       79.11       86.35      0.92 o
  -2   7   9        5.98        5.24      0.28 o
  -1   7   9        9.78        8.67      0.43 o
   0   7   9       67.58       61.66      0.96 o
   1   7   9        9.21        7.37      0.35 o
   2   7   9        4.83        5.63      0.28 o
  -6   8   9        0.71        0.74      0.18 o
  -5   8   9        3.11        3.49      0.31 o
  -4   8   9       21.75       21.60      0.61 o
  -3   8   9       18.03       17.77      0.37 o
  -2   8   9      112.66      105.10      3.92 o
  -1   8   9       33.06       34.31      0.62 o
   0   8   9        6.05        6.19      0.27 o
   1   8   9        1.84        1.65      0.15 o
 -12   0  10        6.79        8.13      0.30 o
 -11   0  10        3.44        4.71      0.30 o
 -10   0  10       10.09        8.30      0.42 o
  -9   0  10       12.57       13.99      0.38 o
  -8   0  10       32.63       35.80      0.85 o
  -7   0  10       69.51       62.52      1.14 o
  -6   0  10       26.10       28.25      0.80 o
  -5   0  10       13.51       10.88      0.55 o
  -4   0  10        0.48        0.16      0.31 o
  -3   0  10        2.38        3.28      0.41 o
  -2   0  10      902.70      901.89      4.36 o
  -1   0  10      308.72      331.75      2.67 o
   0   0  10       50.74       50.94      1.07 o
   1   0  10        5.87        5.47      0.46 o
   2   0  10        0.29       -0.08      0.30 o
   3   0  10       13.69       20.04      0.68 o
   4   0  10        0.85        1.61      0.27 o
   5   0  10        0.11        0.15      0.13 o
 -12   1  10       15.67       17.20      1.06 o
 -11   1  10        0.01        0.27      0.13 o
 -10   1  10       23.38       28.70      0.49 o
  -9   1  10        0.09        0.47      0.18 o
  -8   1  10        1.05        1.44      0.20 o
  -7   1  10        8.07       13.94      0.40 o
  -6   1  10        4.48        3.92      0.27 o
  -5   1  10       24.75       30.59      0.58 o
  -4   1  10      310.12      306.69      1.90 o
  -3   1  10      258.53      275.99      1.69 o
  -2   1  10       13.67       15.81      0.99 o
  -1   1  10        8.51        8.94      0.42 o
   0   1  10       27.72       29.40      0.75 o
   1   1  10        2.55        3.00      0.25 o
   2   1  10        1.56        1.91      0.27 o
   3   1  10        3.47        3.94      0.27 o
   4   1  10        9.11        8.07      0.42 o
   5   1  10        0.69        0.29      0.16 o
 -11   2  10        8.22        7.55      0.58 o
 -10   2  10        0.21        0.14      0.22 o
  -9   2  10        1.28        1.18      0.29 o
  -8   2  10        0.01        0.30      0.25 o
  -7   2  10       51.69       52.86      1.12 o
  -6   2  10        0.65        1.04      0.27 o
  -5   2  10       44.84       48.68      1.09 o
  -4   2  10        9.82       10.34      0.57 o
  -3   2  10        6.85        6.35      0.48 o
  -2   2  10        1.12        1.35      0.33 o
  -1   2  10        6.00        6.20      0.46 o
   0   2  10        2.04        2.39      0.36 o
   1   2  10       29.13       28.37      0.83 o
   2   2  10        1.29        1.64      0.31 o
   3   2  10        1.21        1.13      0.28 o
   4   2  10        0.37        0.88      0.22 o
   5   2  10        9.98        9.93      0.32 o
 -11   3  10       29.41       21.82      0.94 o
 -10   3  10        0.02        0.19      0.15 o
  -8   3  10        5.73        7.98      0.51 o
  -7   3  10        1.49        0.29      0.32 o
  -6   3  10        2.10        4.14      0.31 o
  -5   3  10      109.80      112.55      1.63 o
  -4   3  10       46.60       45.19      1.06 o
  -3   3  10        4.92        6.73      0.49 o
  -2   3  10       15.46       17.24      0.70 o
  -1   3  10       11.46       11.53      0.58 o
   0   3  10       75.77       81.97      1.39 o
   1   3  10       13.62       15.03      0.63 o
   2   3  10        9.68        9.26      0.32 o
   3   3  10        2.64        1.82      0.24 o
   4   3  10        1.86        2.81      0.25 o
 -10   4  10        3.88        2.46      0.20 o
  -9   4  10       18.39       18.88      0.40 o
  -8   4  10        0.56        0.14      0.28 o
  -7   4  10       21.66       22.41      0.73 o
  -6   4  10       55.57       56.75      1.15 o
  -5   4  10      101.46       88.42      1.01 o
  -4   4  10       17.06       15.56      0.66 o
  -3   4  10       46.67       53.41      1.14 o
  -2   4  10       24.14       25.30      1.10 o
  -1   4  10       11.75       13.26      0.38 o
   0   4  10       25.55       23.70      0.48 o
   1   4  10       17.69       17.20      0.74 o
   2   4  10       42.20       38.93      0.52 o
   3   4  10        2.86        2.48      0.26 o
   4   4  10        2.65        2.47      0.19 o
 -10   5  10        4.24        5.03      0.26 o
  -9   5  10        1.90        3.56      0.27 o
  -8   5  10       25.64       29.43      1.27 o
  -7   5  10       12.51        9.66      0.50 o
  -6   5  10        1.27        0.70      0.28 o
  -5   5  10       12.90       17.93      0.64 o
  -4   5  10        0.78        0.48      0.14 o
  -3   5  10       31.28       30.70      0.57 o
  -2   5  10        6.79        6.24      0.49 o
  -1   5  10        0.01        0.09      0.17 o
   0   5  10       23.57       23.49      0.45 o
   1   5  10        0.46        0.28      0.14 o
   2   5  10        0.77        1.20      0.13 o
  -9   6  10        0.09        0.24      0.15 o
  -8   6  10        0.01        0.07      0.11 o
  -7   6  10        0.42        0.15      0.15 o
  -6   6  10       10.42        9.68      0.47 o
  -5   6  10        0.24        0.49      0.30 o
  -4   6  10        3.35        4.59      0.25 o
  -3   6  10       15.65       15.64      0.31 o
  -2   6  10        0.11        0.23      0.16 o
  -1   6  10        4.50        2.89      0.27 o
   0   6  10        1.41        1.23      0.20 o
   1   6  10        0.33        0.13      0.14 o
  -6   7  10        0.03        0.64      0.20 o
  -5   7  10        9.12       11.52      0.45 o
  -4   7  10        2.00        1.71      0.29 o
  -3   7  10        0.05        0.05      0.14 o
  -2   7  10       12.18       13.80      0.39 o
  -1   7  10       13.06       12.43      0.35 o
   0   7  10        5.39        5.01      0.22 o
 -11   1  11        0.22        0.02      0.12 o
 -10   1  11        0.98        0.61      0.19 o
  -9   1  11        3.44        1.92      0.19 o
  -8   1  11        2.36        3.78      0.22 o
  -7   1  11        3.63        6.88      0.28 o
  -6   1  11       10.08        6.71      0.30 o
  -5   1  11       25.82       23.12      0.72 o
  -4   1  11       95.56      102.93      1.45 o
  -3   1  11       12.55       15.28      0.60 o
  -2   1  11        0.03        0.39      0.18 o
  -1   1  11       13.70       13.03      0.47 o
   0   1  11       10.73       12.18      0.33 o
   1   1  11        0.28        0.28      0.23 o
   2   1  11       19.69       20.31      0.55 o
   3   1  11       22.92       23.52      0.49 o
 -11   2  11        0.65        1.11      0.14 o
 -10   2  11        1.71        0.79      0.15 o
  -9   2  11        8.30       10.59      0.42 o
  -8   2  11        4.20        5.40      0.38 o
  -7   2  11        1.65        1.36      0.30 o
  -6   2  11       21.72       26.01      0.76 o
  -5   2  11       20.76       18.04      0.65 o
  -4   2  11        2.73        2.85      0.35 o
  -3   2  11        1.42        1.33      0.31 o
  -2   2  11        0.57        0.73      0.27 o
  -1   2  11        2.59        2.19      0.33 o
   0   2  11        9.11       11.17      0.50 o
   1   2  11       11.15       12.33      0.50 o
   2   2  11        1.10        1.32      0.23 o
   3   2  11        0.49        0.35      0.16 o
 -10   3  11        8.63        9.99      0.25 o
  -9   3  11        3.46        2.08      0.23 o
  -8   3  11        1.98        0.92      0.27 o
  -7   3  11       34.71       28.63      0.76 o
  -6   3  11       31.61       35.02      0.87 o
  -5   3  11       44.43       45.45      0.70 o
  -4   3  11        0.05        0.20      0.27 o
  -3   3  11        4.53        4.11      0.38 o
  -2   3  11        2.66        3.48      0.37 o
  -1   3  11        0.12        0.03      0.24 o
   0   3  11       14.29       16.21      0.58 o
   1   3  11        3.40        2.48      0.29 o
   2   3  11        5.84        6.26      0.32 o
   3   3  11        3.95        3.82      0.21 o
  -9   4  11        4.56        5.40      0.20 o
  -8   4  11        0.02        0.04      0.14 o
  -7   4  11       53.86       52.34      0.93 o
  -6   4  11       11.53       12.08      0.51 o
  -5   4  11        3.65        3.85      0.26 o
  -4   4  11        8.85        8.20      0.32 o
  -3   4  11        5.23        4.30      0.36 o
  -2   4  11        5.34        6.28      0.40 o
  -1   4  11       10.56        8.89      0.44 o
   0   4  11        8.15        8.05      0.40 o
   1   4  11        0.01        0.17      0.17 o
   2   4  11        1.23        1.03      0.16 o
  -8   5  11       19.93       16.04      0.45 o
  -7   5  11       15.94       17.36      0.34 o
  -6   5  11        1.49        1.44      0.24 o
  -5   5  11        0.01        0.09      0.21 o
  -4   5  11        0.42        0.02      0.21 o
  -3   5  11        2.21        2.32      0.27 o
  -2   5  11        7.26        7.86      0.38 o
  -1   5  11       11.21        8.99      0.37 o
   0   5  11        0.01        0.18      0.15 o
  -6   6  11        0.02       -0.03      0.16 o
  -5   6  11        0.85        1.12      0.22 o
  -4   6  11        4.13        4.05      0.30 o
  -3   6  11        0.17        0.28      0.19 o
  -8   0  12        0.27        0.05      0.14 o
  -7   0  12        4.89        6.20      0.31 o
  -6   0  12        1.32        0.82      0.23 o
  -5   0  12       22.94       26.69      0.65 o
  -4   0  12       35.27       30.17      0.63 o
  -3   0  12        3.47        3.30      0.27 o
  -2   0  12        2.62        1.96      0.23 o
  -1   0  12       33.37       33.12      0.60 o
   0   0  12       19.14       15.94      0.38 o
  -9   1  12        5.12        5.82      0.26 o
  -8   1  12        1.04        0.74      0.13 o
  -7   1  12        0.59        0.59      0.22 o
  -6   1  12        9.74       10.55      0.47 o
  -5   1  12        2.41        1.77      0.18 o
  -4   1  12       31.27       25.17      0.63 o
  -3   1  12        4.81        4.84      0.33 o
  -2   1  12        4.87        6.08      0.34 o
  -1   1  12        3.61        3.99      0.28 o
   0   1  12       10.75       11.00      0.37 o
   1   1  12       37.95       35.21      0.52 o
  -9   2  12       15.71       13.43      0.34 o
  -8   2  12        6.01        5.29      0.29 o
  -7   2  12       34.48       31.18      0.67 o
  -6   2  12       14.80       14.76      0.52 o
  -5   2  12        3.78        3.90      0.35 o
  -4   2  12        3.23        3.50      0.31 o
  -3   2  12        4.58        5.70      0.36 o
  -2   2  12        8.22        8.08      0.38 o
  -1   2  12       14.20       15.20      0.47 o
   0   2  12       12.24       12.41      0.39 o
   1   2  12        0.65        0.74      0.14 o
  -8   3  12        0.07        0.36      0.15 o
  -7   3  12       13.27       10.27      0.40 o
  -6   3  12        4.98        6.66      0.37 o
  -5   3  12        9.64       11.28      0.45 o
  -4   3  12        0.19       -0.07      0.15 o
  -3   3  12        0.93        1.31      0.24 o
  -2   3  12        0.41        0.22      0.18 o
  -1   3  12       12.44       12.23      0.40 o
   0   3  12        0.49        0.51      0.15 o
  -7   4  12        0.64        1.83      0.11 o
  -6   4  12        4.70        3.35      0.24 o
  -5   4  12        0.28        0.36      0.18 o
  -4   4  12        8.12        8.04      0.35 o
  -3   4  12        0.01        0.04      0.12 o
  -2   4  12        2.88        2.60      0.22 o
  -1   4  12        0.61        0.65      0.15 o
  -5   5  12        1.54        0.46      0.15 o
  -4   5  12       11.01        9.52      0.31 o
  -6   1  13        2.02        2.49      0.18 o
  -5   1  13       30.89       28.28      0.51 o
  -4   1  13        4.17        3.83      0.23 o
  -3   1  13        6.99        6.02      0.27 o
  -2   1  13        1.81        1.83      0.17 o
  -6   2  13       35.67       37.27      0.53 o
  -5   2  13        3.98        3.98      0.23 o
  -4   2  13        0.07       -0.11      0.14 o
  -3   2  13        4.73        4.71      0.23 o
 
